# Supplementary material for: Ethyl 3-hydr­oxy-13-methyl-4′-phenyl-2′-(3,4,5-trimethoxy­phen­yl)-6,7,8,9,11,12,13,14,15,16-deca­hydro­spiro­[cyclo­penta­[a]phenanthrene-16,3′-pyrrolidine]-5′-carboxyl­ate
Source: Acta Crystallogr Sect E Struct Rep Online. 2008 Oct 31;64(Pt 11):o2219–20. doi: 10.1107/S1600536808034582 (PMC2959683; doi:10.1107/S1600536808034582)
Supplement: Supplementary file 1 [file e-64-o2219-sup1.cif]

##############################################################################
###                                                                        ###
###        Electronic paper (Acta Crystallographica Section E)             ###
###                                                                        ###
##############################################################################
#                                                                            #
# This CIF contains the data in a paper accepted for publication in Acta     #
# Crystallographica Section E. It conforms to the requirements of Notes      #
# for Authors for Section E, and has been peer reviewed under the auspices   #
# of the IUCr Commission on Journals.                                        #
#                                                                            #
# Full details of the Crystallographic Information File format               #
# are given in the paper "The Crystallographic Information File (CIF):       #
# a New Standard Archive File for Crystallography" by S. R. Hall, F. H.      #
# Allen and I. D. Brown [Acta Cryst. (1991), A47, 655-685].                  #
#                                                                            #
# The current version of the core CIF dictionary is obtainable from          #
# ftp://ftp.iucr.org/pub/cif_core.dic. The current version number is 2.4.    #
#                                                                            #
# Software is freely available for graphical display of the structure(s) in  #
# this CIF.  For information consult the CIF home page http://www.iucr.org/  #
# cif/home.html                                                              #
#                                                                            #
# This file may be used for bona fide research purposes within the           #
# scientific community so long as proper attribution is given to the journal # 
# article from which it was obtained.                                        #
#                                                                            #
##############################################################################
                                             
data_I
_audit_creation_method     SHELXL-97
_chemical_name_systematic
;
Ethyl
3-hydroxy-13-methyl-4'-phenyl-2'-(3,4,5-trimethoxyphenyl)-
6,7,8,9,11,12,13,14,15,16-decahydrospiro[cyclopenta[a]phenanthrene-
16,3'-pyrrolidine]-5'-carboxylate
;
_chemical_name_common
;
Spiro[3-phenyl-5-(3,4,5-trimethoxyphenyl)-2-ethoxycarbonyl
pyrrolidine-4,31-estrone]
;
_chemical_formula_moiety     'C39 H45 N O7'
_chemical_formula_sum     'C39 H45 N O7'
_chemical_formula_iupac     'C39 H45 N O7'
_chemical_formula_weight     639.76
_chemical_melting_point     ?
_symmetry_cell_setting     'monoclinic'
_symmetry_space_group_name_H-M     'C 2'
_symmetry_space_group_name_Hall     'C 2y'
loop_
    _symmetry_equiv_pos_as_xyz
    'x, y, z'
    '-x, y, -z'
    'x+1/2, y+1/2, z'
    '-x+1/2, y+1/2, -z'
_cell_length_a     26.1776(6)
_cell_length_b     10.3379(2)
_cell_length_c     13.6631(3)
_cell_angle_alpha     90.00
_cell_angle_beta     91.1250(10)
_cell_angle_gamma     90.00
_cell_volume     3696.82(14)
_cell_formula_units_Z     4
_cell_measurement_reflns_used     38566
_cell_measurement_theta_min     1.5
_cell_measurement_theta_max     30.70
_cell_measurement_temperature     293(2)
_exptl_crystal_description     'prism'
_exptl_crystal_colour     'colourless'
_exptl_crystal_size_max     0.30
_exptl_crystal_size_mid     0.30
_exptl_crystal_size_min     0.25
_exptl_crystal_density_diffrn     1.149
_exptl_crystal_density_meas     ?
_exptl_crystal_density_method     'not measured'
_exptl_crystal_F_000     1368
_exptl_absorpt_coefficient_mu     0.078
_exptl_absorpt_correction_type     'multi-scan'
_exptl_absorpt_process_details     '(Blessing, 1995)'
_exptl_absorpt_correction_T_min     0.9769
_exptl_absorpt_correction_T_max     0.9807
_exptl_special_details
;
;
_diffrn_ambient_temperature     293(2)
_diffrn_radiation_type     MoK\a
_diffrn_radiation_wavelength     0.71073
_diffrn_radiation_source     'fine-focus sealed tube'
_diffrn_radiation_monochromator     graphite
_diffrn_measurement_device_type     'Bruker KappaAPEXII'
_diffrn_measurement_method     '\w and \f'
_diffrn_detector_area_resol_mean     ?
_diffrn_reflns_number     38566
_diffrn_reflns_av_R_equivalents     0.0268
_diffrn_reflns_av_sigmaI/netI     0.0126
_diffrn_reflns_theta_min     1.49
_diffrn_reflns_theta_max     25.00
_diffrn_reflns_theta_full     25.00
_diffrn_measured_fraction_theta_max     1.000
_diffrn_measured_fraction_theta_full     1.000
_diffrn_reflns_limit_h_min     -31
_diffrn_reflns_limit_h_max     31
_diffrn_reflns_limit_k_min     -12
_diffrn_reflns_limit_k_max     12
_diffrn_reflns_limit_l_min     -16
_diffrn_reflns_limit_l_max     15
_diffrn_standards_number     0
_diffrn_standards_interval_count     0
_diffrn_standards_interval_time     0
_diffrn_standards_decay_%     0
_refine_special_details
;
Refinement of <i>F</i>^2^ against ALL reflections. The weighted <i>R</i>-factor
<i>wR</i> and goodness of fit <i>S</i> are based on <i>F</i>^2^, conventional
<i>R</i>-factors <i>R</i> are based on <i>F</i>, with <i>F</i> set to zero for
negative <i>F</i>^2^. The threshold expression of <i>F</i>^2^ >
\s(<i>F</i>^2^) is used only for calculating <i>R</i>-factors(gt) <i>etc</i>.
and is not relevant to the choice of reflections for refinement.
<i>R</i>-factors based on <i>F</i>^2^ are statistically about twice as large
as those based on <i>F</i>, and <i>R</i>- factors based on ALL data will be
even larger.
;
_reflns_number_total     3462
_reflns_number_gt     3186
_reflns_threshold_expression     I>2\s(I)
_refine_ls_structure_factor_coef     Fsqd
_refine_ls_matrix_type     full
_refine_ls_R_factor_all     0.0549
_refine_ls_R_factor_gt     0.0466
_refine_ls_wR_factor_gt     0.1198
_refine_ls_wR_factor_ref     0.1324
_refine_ls_goodness_of_fit_ref     1.107
_refine_ls_restrained_S_all     1.063
_refine_ls_number_reflns     3462
_refine_ls_number_parameters     425
_refine_ls_number_restraints     319
_refine_ls_hydrogen_treatment     constr
_refine_ls_weighting_scheme     calc
_refine_ls_weighting_details
          'calc w=1/[\s^2^(Fo^2^)+(0.082P)^2^+1.3827P] where P=(Fo^2^+2Fc^2^)/3'
_atom_sites_solution_hydrogens     geom
_atom_sites_solution_primary     direct
_atom_sites_solution_secondary     difmap
_refine_ls_shift/su_max     0.000
_refine_ls_shift/su_mean     0.000
_refine_diff_density_max     0.480
_refine_diff_density_min     -0.241
_refine_ls_extinction_method     'SHELXL97 (Sheldrick, 2008)'
_refine_ls_extinction_coef     0.0112(9)
_refine_ls_extinction_expression
                                  'Fc^*^=kFc[1+0.001xFc^2^\l^3^/sin(2\q)]^-1/4^'
loop_
    _atom_type_symbol
    _atom_type_description
    _atom_type_scat_dispersion_real
    _atom_type_scat_dispersion_imag
    _atom_type_scat_source
    'C' 'C' 0.0033 0.0000
                         'International Tables Vol C Tables 4.2.6.8 and 6.1.1.4'
    'H' 'H' 0.0000 0.0000
                         'International Tables Vol C Tables 4.2.6.8 and 6.1.1.4'
    'N' 'N' 0.0061 0.0000
                         'International Tables Vol C Tables 4.2.6.8 and 6.1.1.4'
    'O' 'O' 0.0106 0.0000
                         'International Tables Vol C Tables 4.2.6.8 and 6.1.1.4'
_computing_data_collection     'APEX2 (Bruker, 2004)'
_computing_cell_refinement     'APEX2 and SAINT (Bruker, 2004)'
_computing_data_reduction     'SAINT and XPREP Bruker, 2004)'
_computing_structure_solution     'SHELXS97 (Sheldrick, 2008)'
_computing_structure_refinement     'SHELXL97 (Sheldrick, 2008)'
_computing_molecular_graphics     'ORTEP-3 (Farrugia, 1997)'
_computing_publication_material     'PLATON (Spek, 2003)'
loop_
    _atom_site_type_symbol
    _atom_site_label
    _atom_site_fract_x
    _atom_site_fract_y
    _atom_site_fract_z
    _atom_site_U_iso_or_equiv
    _atom_site_adp_type
    _atom_site_calc_flag
    _atom_site_refinement_flags
    _atom_site_occupancy
    _atom_site_disorder_assembly
    _atom_site_disorder_group
    C C1 0.15174(10) 0.2439(3) 0.8431(2) 0.0417(6) Uani d U 1 . .
    H H1 0.1599 0.2242 0.9117 0.050 Uiso calc R 1 . .
    C C2 0.11604(10) 0.3642(3) 0.8400(2) 0.0460(7) Uani d U 1 . .
    H H2 0.0836 0.3374 0.8093 0.055 Uiso calc R 1 . .
    C C3 0.17981(9) 0.3995(3) 0.7236(2) 0.0407(6) Uani d U 1 . .
    H H3 0.1638 0.3548 0.6676 0.049 Uiso calc R 1 . .
    C C4 0.20146(9) 0.2927(3) 0.79377(18) 0.0367(6) Uani d U 1 . .
    C C5 0.23722(10) 0.3500(3) 0.87263(18) 0.0380(6) Uani d U 1 . .
    C C6 0.28956(10) 0.2904(3) 0.86410(19) 0.0400(6) Uani d U 1 . .
    C C7 0.33546(11) 0.3760(4) 0.8831(2) 0.0569(8) Uani d U 1 . .
    H H7A 0.3366 0.4019 0.9514 0.068 Uiso calc R 1 . .
    H H7B 0.3327 0.4535 0.8433 0.068 Uiso calc R 1 . .
    C C8 0.38453(11) 0.3024(4) 0.8583(2) 0.0591(9) Uani d U 1 . .
    H H8A 0.4135 0.3602 0.8659 0.071 Uiso calc R 1 . .
    H H8B 0.3892 0.2317 0.9044 0.071 Uiso calc R 1 . .
    C C9 0.38342(10) 0.2479(3) 0.7540(2) 0.0459(7) Uani d U 1 . .
    H H9 0.3827 0.3227 0.7099 0.055 Uiso calc R 1 . .
    C C10 0.43051(10) 0.1699(3) 0.7281(2) 0.0491(7) Uani d U 1 . .
    C C11 0.47581(11) 0.1772(4) 0.7813(2) 0.0525(7) Uani d U 1 . .
    H H11 0.4775 0.2290 0.8369 0.063 Uiso calc R 1 . .
    C C12 0.51874(11) 0.1095(4) 0.7539(3) 0.0581(8) Uani d U 1 . .
    H H12 0.5489 0.1171 0.7905 0.070 Uiso calc R 1 . .
    C C13 0.51690(11) 0.0307(4) 0.6726(2) 0.0568(8) Uani d U 1 . .
    C C14 0.47166(13) 0.0182(5) 0.6216(3) 0.0717(11) Uani d U 1 . .
    H H14 0.4699 -0.0366 0.5676 0.086 Uiso calc R 1 . .
    C C15 0.42859(12) 0.0850(5) 0.6485(2) 0.0669(10) Uani d U 1 . .
    C C16 0.37936(15) 0.0587(8) 0.5916(3) 0.118(3) Uani d U 1 . .
    H H16A 0.3851 0.0757 0.5228 0.141 Uiso calc R 1 . .
    H H16B 0.3711 -0.0323 0.5979 0.141 Uiso calc R 1 . .
    C C17 0.33571(11) 0.1342(4) 0.6219(2) 0.0580(9) Uani d U 1 . .
    H H17A 0.3049 0.0859 0.6061 0.070 Uiso calc R 1 . .
    H H17B 0.3346 0.2135 0.5839 0.070 Uiso calc R 1 . .
    C C18 0.33529(10) 0.1692(3) 0.7300(2) 0.0398(6) Uani d U 1 . .
    H H18 0.3360 0.0896 0.7688 0.048 Uiso calc R 1 . .
    C C19 0.28882(9) 0.2477(3) 0.75683(18) 0.0354(5) Uani d U 1 . .
    H H19 0.2904 0.3273 0.7180 0.042 Uiso calc R 1 . .
    C C20 0.23490(9) 0.1939(3) 0.7407(2) 0.0391(6) Uani d U 1 . .
    H H20A 0.2317 0.1084 0.7692 0.047 Uiso calc R 1 . .
    H H20B 0.2260 0.1896 0.6715 0.047 Uiso calc R 1 . .
    C C21 0.21851(9) 0.4925(3) 0.68252(19) 0.0395(6) Uani d U 1 . .
    C C22 0.23850(11) 0.5940(3) 0.7375(2) 0.0428(6) Uani d U 1 . .
    H H22 0.2258 0.6113 0.7993 0.051 Uiso calc R 1 . .
    C C23 0.27723(12) 0.6695(3) 0.7007(2) 0.0466(7) Uani d U 1 . .
    C C24 0.29617(11) 0.6431(3) 0.6073(2) 0.0482(7) Uani d U 1 . .
    C C25 0.27614(11) 0.5418(3) 0.55345(19) 0.0450(7) Uani d U 1 . .
    C C26 0.23668(10) 0.4680(3) 0.5897(2) 0.0423(6) Uani d U 1 . .
    H H26 0.2224 0.4019 0.5519 0.051 Uiso calc R 1 . .
    C C27 0.28307(18) 0.8008(5) 0.8430(3) 0.0772(11) Uani d U 1 . .
    H H27A 0.3020 0.8736 0.8682 0.093 Uiso calc R 1 . .
    H H27B 0.2883 0.7277 0.8853 0.093 Uiso calc R 1 . .
    H H27C 0.2474 0.8218 0.8398 0.093 Uiso calc R 1 . .
    C C28 0.38287(18) 0.6790(7) 0.5804(4) 0.1085(19) Uani d U 1 . .
    H H28A 0.4057 0.7396 0.5509 0.130 Uiso calc R 1 . .
    H H28B 0.3864 0.5960 0.5497 0.130 Uiso calc R 1 . .
    H H28C 0.3911 0.6716 0.6490 0.130 Uiso calc R 1 . .
    C C29 0.28402(16) 0.4093(4) 0.4123(2) 0.0656(9) Uani d U 1 . .
    H H29A 0.3019 0.4074 0.3516 0.079 Uiso calc R 1 . .
    H H29B 0.2479 0.4091 0.3991 0.079 Uiso calc R 1 . .
    H H29C 0.2931 0.3346 0.4505 0.079 Uiso calc R 1 . .
    C C30 0.12845(12) 0.1248(3) 0.7966(2) 0.0509(7) Uani d U 1 . .
    C C31 0.1356(2) 0.0062(4) 0.8399(4) 0.0837(13) Uani d U 1 . .
    H H31 0.1546 0.0003 0.8979 0.100 Uiso calc R 1 . .
    C C32 0.1148(3) -0.1060(5) 0.7983(5) 0.120(2) Uani d U 1 . .
    H H32 0.1199 -0.1855 0.8288 0.143 Uiso calc R 1 . .
    C C33 0.0873(3) -0.0988(6) 0.7140(5) 0.1109(19) Uani d U 1 . .
    H H33 0.0732 -0.1733 0.6865 0.133 Uiso calc R 1 . .
    C C34 0.0803(2) 0.0170(6) 0.6697(4) 0.0965(16) Uani d U 1 . .
    H H34 0.0614 0.0216 0.6113 0.116 Uiso calc R 1 . .
    C C35 0.10066(15) 0.1279(4) 0.7099(3) 0.0680(10) Uani d U 1 . .
    H H35 0.0956 0.2065 0.6781 0.082 Uiso calc R 1 . .
    C C36 0.10410(11) 0.4229(4) 0.9382(3) 0.0603(9) Uani d U 1 . .
    C C37 0.0691(2) 0.3797(8) 1.0936(4) 0.120(2) Uani d U 1 . .
    H H37A 0.0974 0.4174 1.1306 0.144 Uiso calc R 1 . .
    H H37B 0.0430 0.4453 1.0846 0.144 Uiso calc R 1 . .
    C C38 0.0492(3) 0.2730(11) 1.1447(4) 0.171(4) Uani d U 1 . .
    H H38A 0.0373 0.3011 1.2072 0.205 Uiso calc R 1 . .
    H H38B 0.0754 0.2091 1.1541 0.205 Uiso calc R 1 . .
    H H38C 0.0213 0.2362 1.1075 0.205 Uiso calc R 1 . .
    C C39 0.28908(13) 0.1760(4) 0.9367(2) 0.0575(8) Uani d U 1 . .
    H H39A 0.3214 0.1320 0.9354 0.069 Uiso calc R 1 . .
    H H39B 0.2623 0.1170 0.9183 0.069 Uiso calc R 1 . .
    H H39C 0.2833 0.2079 1.0015 0.069 Uiso calc R 1 . .
    N N1 0.13869(9) 0.4615(3) 0.7770(2) 0.0521(7) Uani d U 1 . .
    H H1A 0.1295 0.5412 0.7721 0.062 Uiso calc R 1 . .
    O O1 0.22398(8) 0.4254(2) 0.93491(14) 0.0518(5) Uani d U 1 . .
    O O2 0.55830(9) -0.0346(3) 0.64077(19) 0.0773(9) Uani d U 1 . .
    H H2A 0.5829 -0.0194 0.6771 0.093 Uiso calc R 1 . .
    O O3 0.10751(10) 0.5359(3) 0.9562(2) 0.0814(9) Uani d U 1 . .
    O O4 0.08664(12) 0.3347(3) 0.99822(19) 0.0842(9) Uani d U 1 . .
    O O5 0.30005(10) 0.7705(2) 0.74826(17) 0.0641(7) Uani d U 1 . .
    O O6 0.33211(10) 0.7226(3) 0.56819(18) 0.0708(7) Uani d U 1 . .
    O O7 0.29758(9) 0.5228(3) 0.46488(15) 0.0590(6) Uani d U 1 . .
loop_
    _atom_site_aniso_label
    _atom_site_aniso_U_11
    _atom_site_aniso_U_22
    _atom_site_aniso_U_33
    _atom_site_aniso_U_12
    _atom_site_aniso_U_13
    _atom_site_aniso_U_23
    C1 0.0373(13) 0.0503(15) 0.0380(13) 0.0004(12) 0.0077(10) 0.0014(12)
    C2 0.0314(13) 0.0572(18) 0.0494(15) -0.0013(12) 0.0049(11) -0.0071(14)
    C3 0.0294(12) 0.0489(15) 0.0438(13) 0.0008(11) 0.0005(10) 0.0030(13)
    C4 0.0330(12) 0.0394(13) 0.0379(12) 0.0011(11) 0.0033(10) -0.0006(12)
    C5 0.0386(13) 0.0412(14) 0.0344(12) 0.0029(12) 0.0039(10) 0.0009(12)
    C6 0.0368(13) 0.0463(15) 0.0368(13) 0.0070(12) -0.0018(10) -0.0014(12)
    C7 0.0415(15) 0.072(2) 0.0566(17) 0.0004(15) -0.0050(13) -0.0224(17)
    C8 0.0362(14) 0.079(2) 0.0620(18) -0.0012(15) -0.0075(13) -0.0192(18)
    C9 0.0325(13) 0.0553(17) 0.0498(15) 0.0026(13) -0.0011(11) 0.0011(14)
    C10 0.0327(13) 0.0632(18) 0.0513(16) 0.0037(13) 0.0038(11) 0.0072(15)
    C11 0.0336(14) 0.0558(17) 0.0679(19) -0.0019(13) -0.0018(12) 0.0006(16)
    C12 0.0305(13) 0.065(2) 0.078(2) 0.0023(14) -0.0050(13) 0.0093(19)
    C13 0.0363(14) 0.073(2) 0.0610(19) 0.0101(15) 0.0103(13) 0.0167(18)
    C14 0.0452(17) 0.112(3) 0.0578(19) 0.016(2) 0.0070(14) -0.014(2)
    C15 0.0367(15) 0.112(3) 0.0526(17) 0.0153(18) 0.0035(13) -0.010(2)
    C16 0.050(2) 0.225(7) 0.078(3) 0.037(3) -0.0085(19) -0.071(4)
    C17 0.0374(14) 0.085(2) 0.0515(17) 0.0059(16) 0.0002(12) -0.0226(17)
    C18 0.0317(12) 0.0443(14) 0.0435(14) 0.0052(11) 0.0028(10) -0.0001(12)
    C19 0.0323(12) 0.0379(13) 0.0359(12) 0.0053(11) 0.0001(9) -0.0016(11)
    C20 0.0327(13) 0.0430(15) 0.0416(14) 0.0025(11) 0.0021(10) -0.0044(12)
    C21 0.0314(12) 0.0442(15) 0.0427(14) 0.0064(11) -0.0006(10) 0.0054(12)
    C22 0.0426(14) 0.0450(15) 0.0410(14) 0.0040(12) 0.0073(11) 0.0034(12)
    C23 0.0510(16) 0.0418(15) 0.0472(15) -0.0010(13) 0.0031(12) 0.0018(13)
    C24 0.0482(16) 0.0516(17) 0.0449(15) -0.0057(13) 0.0066(12) 0.0081(13)
    C25 0.0442(15) 0.0551(17) 0.0357(13) 0.0044(13) 0.0026(11) 0.0085(13)
    C26 0.0401(13) 0.0475(16) 0.0391(14) 0.0019(12) -0.0036(11) 0.0058(12)
    C27 0.099(3) 0.070(2) 0.064(2) -0.024(2) 0.017(2) -0.016(2)
    C28 0.061(3) 0.145(5) 0.120(4) -0.030(3) 0.023(3) -0.018(4)
    C29 0.083(2) 0.069(2) 0.0449(17) 0.002(2) 0.0097(15) -0.0035(16)
    C30 0.0479(16) 0.0509(17) 0.0545(18) -0.0075(14) 0.0158(13) 0.0025(14)
    C31 0.105(3) 0.060(2) 0.086(3) -0.019(2) 0.006(2) 0.017(2)
    C32 0.158(6) 0.055(3) 0.146(5) -0.036(3) 0.024(5) 0.013(3)
    C33 0.135(5) 0.080(3) 0.118(4) -0.057(3) 0.017(4) -0.015(3)
    C34 0.107(4) 0.099(4) 0.083(3) -0.052(3) 0.004(3) -0.016(3)
    C35 0.075(2) 0.065(2) 0.064(2) -0.025(2) 0.0030(18) -0.0038(18)
    C36 0.0352(14) 0.080(3) 0.066(2) 0.0036(16) 0.0065(13) -0.022(2)
    C37 0.121(4) 0.174(6) 0.066(3) 0.014(4) 0.044(3) -0.029(4)
    C38 0.201(7) 0.237(10) 0.077(3) 0.035(8) 0.069(4) 0.023(6)
    C39 0.0578(18) 0.075(2) 0.0403(15) 0.0201(17) 0.0034(13) 0.0109(16)
    N1 0.0324(11) 0.0493(14) 0.0749(18) 0.0119(11) 0.0116(11) 0.0090(13)
    O1 0.0530(11) 0.0588(13) 0.0436(10) 0.0108(10) 0.0032(9) -0.0135(10)
    O2 0.0427(12) 0.116(2) 0.0739(15) 0.0270(14) 0.0088(11) 0.0065(16)
    O3 0.0622(15) 0.080(2) 0.102(2) 0.0025(14) 0.0078(14) -0.0431(18)
    O4 0.099(2) 0.096(2) 0.0591(14) 0.0074(17) 0.0375(14) -0.0088(15)
    O5 0.0755(15) 0.0619(15) 0.0554(12) -0.0238(13) 0.0129(11) -0.0080(12)
    O6 0.0726(16) 0.0733(17) 0.0673(15) -0.0251(14) 0.0218(12) 0.0038(13)
    O7 0.0677(14) 0.0703(15) 0.0396(10) -0.0097(12) 0.0127(9) 0.0016(11)
_geom_special_details
;
All e.s.d.'s (except the e.s.d. in the dihedral angle between two l.s. planes)
are estimated using the full covariance matrix. The cell e.s.d.'s are taken
into account individually in the estimation of e.s.d.'s in distances, angles
and torsion angles; correlations between e.s.d.'s in cell parameters are only
used when they are defined by crystal symmetry. An approximate (isotropic)
treatment of cell e.s.d.'s is used for estimating e.s.d.'s involving l.s.
planes.
;
loop_
    _geom_bond_atom_site_label_1
    _geom_bond_atom_site_label_2
    _geom_bond_site_symmetry_2
    _geom_bond_distance
    _geom_bond_publ_flag
    C1 C30 . 1.509(4) ?
    C1 C2 . 1.555(4) ?
    C1 C4 . 1.561(4) ?
    C1 H1 . 0.9800 ?
    C2 N1 . 1.458(4) ?
    C2 C36 . 1.511(4) ?
    C2 H2 . 0.9800 ?
    C3 N1 . 1.460(4) ?
    C3 C21 . 1.512(4) ?
    C3 C4 . 1.562(4) ?
    C3 H3 . 0.9800 ?
    C4 C5 . 1.533(4) ?
    C4 C20 . 1.536(4) ?
    C5 O1 . 1.210(3) ?
    C5 C6 . 1.509(4) ?
    C6 C7 . 1.511(4) ?
    C6 C19 . 1.530(4) ?
    C6 C39 . 1.544(5) ?
    C7 C8 . 1.537(5) ?
    C7 H7A . 0.9700 ?
    C7 H7B . 0.9700 ?
    C8 C9 . 1.532(4) ?
    C8 H8A . 0.9700 ?
    C8 H8B . 0.9700 ?
    C9 C10 . 1.521(4) ?
    C9 C18 . 1.530(4) ?
    C9 H9 . 0.9800 ?
    C10 C11 . 1.380(4) ?
    C10 C15 . 1.399(5) ?
    C11 C12 . 1.382(5) ?
    C11 H11 . 0.9300 ?
    C12 C13 . 1.378(5) ?
    C12 H12 . 0.9300 ?
    C13 O2 . 1.356(4) ?
    C13 C14 . 1.369(5) ?
    C14 C15 . 1.378(5) ?
    C14 H14 . 0.9300 ?
    C15 C16 . 1.516(5) ?
    C16 C17 . 1.450(5) ?
    C16 H16A . 0.9700 ?
    C16 H16B . 0.9700 ?
    C17 C18 . 1.522(4) ?
    C17 H17A . 0.9700 ?
    C17 H17B . 0.9700 ?
    C18 C19 . 1.513(4) ?
    C18 H18 . 0.9800 ?
    C19 C20 . 1.529(4) ?
    C19 H19 . 0.9800 ?
    C20 H20A . 0.9700 ?
    C20 H20B . 0.9700 ?
    C21 C26 . 1.386(4) ?
    C21 C22 . 1.387(4) ?
    C22 C23 . 1.382(4) ?
    C22 H22 . 0.9300 ?
    C23 O5 . 1.362(4) ?
    C23 C24 . 1.404(4) ?
    C24 O6 . 1.366(4) ?
    C24 C25 . 1.378(4) ?
    C25 O7 . 1.358(3) ?
    C25 C26 . 1.384(4) ?
    C26 H26 . 0.9300 ?
    C27 O5 . 1.411(4) ?
    C27 H27A . 0.9600 ?
    C27 H27B . 0.9600 ?
    C27 H27C . 0.9600 ?
    C28 O6 . 1.410(6) ?
    C28 H28A . 0.9600 ?
    C28 H28B . 0.9600 ?
    C28 H28C . 0.9600 ?
    C29 O7 . 1.417(5) ?
    C29 H29A . 0.9600 ?
    C29 H29B . 0.9600 ?
    C29 H29C . 0.9600 ?
    C30 C31 . 1.373(6) ?
    C30 C35 . 1.378(5) ?
    C31 C32 . 1.396(7) ?
    C31 H31 . 0.9300 ?
    C32 C33 . 1.348(9) ?
    C32 H32 . 0.9300 ?
    C33 C34 . 1.353(9) ?
    C33 H33 . 0.9300 ?
    C34 C35 . 1.376(6) ?
    C34 H34 . 0.9300 ?
    C35 H35 . 0.9300 ?
    C36 O3 . 1.197(5) ?
    C36 O4 . 1.314(5) ?
    C37 C38 . 1.411(12) ?
    C37 O4 . 1.466(5) ?
    C37 H37A . 0.9700 ?
    C37 H37B . 0.9700 ?
    C38 H38A . 0.9600 ?
    C38 H38B . 0.9600 ?
    C38 H38C . 0.9600 ?
    C39 H39A . 0.9600 ?
    C39 H39B . 0.9600 ?
    C39 H39C . 0.9600 ?
    N1 H1A . 0.8600 ?
    O2 H2A . 0.8200 ?
loop_
    _geom_angle_atom_site_label_1
    _geom_angle_atom_site_label_2
    _geom_angle_atom_site_label_3
    _geom_angle_site_symmetry_1
    _geom_angle_site_symmetry_3
    _geom_angle
    _geom_angle_publ_flag
    C30 C1 C2 . . 113.8(2) ?
    C30 C1 C4 . . 114.6(2) ?
    C2 C1 C4 . . 103.7(2) ?
    C30 C1 H1 . . 108.2 ?
    C2 C1 H1 . . 108.2 ?
    C4 C1 H1 . . 108.2 ?
    N1 C2 C36 . . 109.9(3) ?
    N1 C2 C1 . . 108.4(2) ?
    C36 C2 C1 . . 115.6(3) ?
    N1 C2 H2 . . 107.5 ?
    C36 C2 H2 . . 107.5 ?
    C1 C2 H2 . . 107.5 ?
    N1 C3 C21 . . 114.3(2) ?
    N1 C3 C4 . . 105.4(2) ?
    C21 C3 C4 . . 116.1(2) ?
    N1 C3 H3 . . 106.8 ?
    C21 C3 H3 . . 106.8 ?
    C4 C3 H3 . . 106.8 ?
    C5 C4 C20 . . 104.1(2) ?
    C5 C4 C1 . . 108.9(2) ?
    C20 C4 C1 . . 118.5(2) ?
    C5 C4 C3 . . 111.5(2) ?
    C20 C4 C3 . . 112.6(2) ?
    C1 C4 C3 . . 101.4(2) ?
    O1 C5 C6 . . 126.2(2) ?
    O1 C5 C4 . . 124.4(2) ?
    C6 C5 C4 . . 109.3(2) ?
    C5 C6 C7 . . 117.9(3) ?
    C5 C6 C19 . . 101.4(2) ?
    C7 C6 C19 . . 109.2(2) ?
    C5 C6 C39 . . 104.1(2) ?
    C7 C6 C39 . . 110.8(3) ?
    C19 C6 C39 . . 113.2(3) ?
    C6 C7 C8 . . 109.7(3) ?
    C6 C7 H7A . . 109.7 ?
    C8 C7 H7A . . 109.7 ?
    C6 C7 H7B . . 109.7 ?
    C8 C7 H7B . . 109.7 ?
    H7A C7 H7B . . 108.2 ?
    C9 C8 C7 . . 112.7(2) ?
    C9 C8 H8A . . 109.0 ?
    C7 C8 H8A . . 109.0 ?
    C9 C8 H8B . . 109.0 ?
    C7 C8 H8B . . 109.0 ?
    H8A C8 H8B . . 107.8 ?
    C10 C9 C18 . . 109.6(3) ?
    C10 C9 C8 . . 114.2(2) ?
    C18 C9 C8 . . 113.3(2) ?
    C10 C9 H9 . . 106.4 ?
    C18 C9 H9 . . 106.4 ?
    C8 C9 H9 . . 106.4 ?
    C11 C10 C15 . . 117.4(3) ?
    C11 C10 C9 . . 122.8(3) ?
    C15 C10 C9 . . 119.8(2) ?
    C10 C11 C12 . . 121.7(3) ?
    C10 C11 H11 . . 119.2 ?
    C12 C11 H11 . . 119.2 ?
    C13 C12 C11 . . 120.1(3) ?
    C13 C12 H12 . . 119.9 ?
    C11 C12 H12 . . 119.9 ?
    O2 C13 C14 . . 118.6(3) ?
    O2 C13 C12 . . 122.5(3) ?
    C14 C13 C12 . . 118.9(3) ?
    C13 C14 C15 . . 121.4(4) ?
    C13 C14 H14 . . 119.3 ?
    C15 C14 H14 . . 119.3 ?
    C14 C15 C10 . . 120.3(3) ?
    C14 C15 C16 . . 117.7(4) ?
    C10 C15 C16 . . 121.9(3) ?
    C17 C16 C15 . . 115.1(4) ?
    C17 C16 H16A . . 108.5 ?
    C15 C16 H16A . . 108.5 ?
    C17 C16 H16B . . 108.5 ?
    C15 C16 H16B . . 108.5 ?
    H16A C16 H16B . . 107.5 ?
    C16 C17 C18 . . 115.2(3) ?
    C16 C17 H17A . . 108.5 ?
    C18 C17 H17A . . 108.5 ?
    C16 C17 H17B . . 108.5 ?
    C18 C17 H17B . . 108.5 ?
    H17A C17 H17B . . 107.5 ?
    C19 C18 C17 . . 112.6(2) ?
    C19 C18 C9 . . 109.0(2) ?
    C17 C18 C9 . . 108.3(2) ?
    C19 C18 H18 . . 109.0 ?
    C17 C18 H18 . . 109.0 ?
    C9 C18 H18 . . 109.0 ?
    C18 C19 C20 . . 120.9(2) ?
    C18 C19 C6 . . 113.0(2) ?
    C20 C19 C6 . . 103.7(2) ?
    C18 C19 H19 . . 106.0 ?
    C20 C19 H19 . . 106.0 ?
    C6 C19 H19 . . 106.0 ?
    C19 C20 C4 . . 102.9(2) ?
    C19 C20 H20A . . 111.2 ?
    C4 C20 H20A . . 111.2 ?
    C19 C20 H20B . . 111.2 ?
    C4 C20 H20B . . 111.2 ?
    H20A C20 H20B . . 109.1 ?
    C26 C21 C22 . . 120.1(3) ?
    C26 C21 C3 . . 117.8(3) ?
    C22 C21 C3 . . 121.9(2) ?
    C23 C22 C21 . . 120.1(3) ?
    C23 C22 H22 . . 120.0 ?
    C21 C22 H22 . . 120.0 ?
    O5 C23 C22 . . 125.2(3) ?
    O5 C23 C24 . . 115.0(3) ?
    C22 C23 C24 . . 119.7(3) ?
    O6 C24 C25 . . 120.4(3) ?
    O6 C24 C23 . . 119.8(3) ?
    C25 C24 C23 . . 119.7(3) ?
    O7 C25 C24 . . 115.2(3) ?
    O7 C25 C26 . . 124.3(3) ?
    C24 C25 C26 . . 120.5(3) ?
    C25 C26 C21 . . 119.9(3) ?
    C25 C26 H26 . . 120.1 ?
    C21 C26 H26 . . 120.1 ?
    O5 C27 H27A . . 109.5 ?
    O5 C27 H27B . . 109.5 ?
    H27A C27 H27B . . 109.5 ?
    O5 C27 H27C . . 109.5 ?
    H27A C27 H27C . . 109.5 ?
    H27B C27 H27C . . 109.5 ?
    O6 C28 H28A . . 109.5 ?
    O6 C28 H28B . . 109.5 ?
    H28A C28 H28B . . 109.5 ?
    O6 C28 H28C . . 109.5 ?
    H28A C28 H28C . . 109.5 ?
    H28B C28 H28C . . 109.5 ?
    O7 C29 H29A . . 109.5 ?
    O7 C29 H29B . . 109.5 ?
    H29A C29 H29B . . 109.5 ?
    O7 C29 H29C . . 109.5 ?
    H29A C29 H29C . . 109.5 ?
    H29B C29 H29C . . 109.5 ?
    C31 C30 C35 . . 117.1(4) ?
    C31 C30 C1 . . 119.9(3) ?
    C35 C30 C1 . . 123.0(3) ?
    C30 C31 C32 . . 121.2(5) ?
    C30 C31 H31 . . 119.4 ?
    C32 C31 H31 . . 119.4 ?
    C33 C32 C31 . . 119.9(5) ?
    C33 C32 H32 . . 120.0 ?
    C31 C32 H32 . . 120.0 ?
    C32 C33 C34 . . 119.8(5) ?
    C32 C33 H33 . . 120.1 ?
    C34 C33 H33 . . 120.1 ?
    C33 C34 C35 . . 120.7(5) ?
    C33 C34 H34 . . 119.7 ?
    C35 C34 H34 . . 119.7 ?
    C34 C35 C30 . . 121.2(4) ?
    C34 C35 H35 . . 119.4 ?
    C30 C35 H35 . . 119.4 ?
    O3 C36 O4 . . 125.1(4) ?
    O3 C36 C2 . . 124.0(4) ?
    O4 C36 C2 . . 110.8(3) ?
    C38 C37 O4 . . 108.5(6) ?
    C38 C37 H37A . . 110.0 ?
    O4 C37 H37A . . 110.0 ?
    C38 C37 H37B . . 110.0 ?
    O4 C37 H37B . . 110.0 ?
    H37A C37 H37B . . 108.4 ?
    C37 C38 H38A . . 109.5 ?
    C37 C38 H38B . . 109.5 ?
    H38A C38 H38B . . 109.5 ?
    C37 C38 H38C . . 109.5 ?
    H38A C38 H38C . . 109.5 ?
    H38B C38 H38C . . 109.5 ?
    C6 C39 H39A . . 109.5 ?
    C6 C39 H39B . . 109.5 ?
    H39A C39 H39B . . 109.5 ?
    C6 C39 H39C . . 109.5 ?
    H39A C39 H39C . . 109.5 ?
    H39B C39 H39C . . 109.5 ?
    C2 N1 C3 . . 107.7(2) ?
    C2 N1 H1A . . 126.1 ?
    C3 N1 H1A . . 126.1 ?
    C13 O2 H2A . . 109.5 ?
    C36 O4 C37 . . 117.0(4) ?
    C23 O5 C27 . . 117.7(3) ?
    C24 O6 C28 . . 114.6(4) ?
    C25 O7 C29 . . 117.9(3) ?
loop_
    _geom_torsion_atom_site_label_1
    _geom_torsion_atom_site_label_2
    _geom_torsion_atom_site_label_3
    _geom_torsion_atom_site_label_4
    _geom_torsion_site_symmetry_1
    _geom_torsion_site_symmetry_2
    _geom_torsion_site_symmetry_3
    _geom_torsion_site_symmetry_4
    _geom_torsion
    _geom_torsion_publ_flag
    C30 C1 C2 N1 . . . . -114.0(3) ?
    C4 C1 C2 N1 . . . . 11.1(3) ?
    C30 C1 C2 C36 . . . . 122.1(3) ?
    C4 C1 C2 C36 . . . . -112.8(3) ?
    C30 C1 C4 C5 . . . . -145.9(3) ?
    C2 C1 C4 C5 . . . . 89.5(3) ?
    C30 C1 C4 C20 . . . . -27.4(3) ?
    C2 C1 C4 C20 . . . . -151.9(2) ?
    C30 C1 C4 C3 . . . . 96.3(3) ?
    C2 C1 C4 C3 . . . . -28.3(3) ?
    N1 C3 C4 C5 . . . . -78.9(3) ?
    C21 C3 C4 C5 . . . . 48.7(3) ?
    N1 C3 C4 C20 . . . . 164.5(2) ?
    C21 C3 C4 C20 . . . . -67.8(3) ?
    N1 C3 C4 C1 . . . . 36.9(3) ?
    C21 C3 C4 C1 . . . . 164.6(2) ?
    C20 C4 C5 O1 . . . . -174.4(3) ?
    C1 C4 C5 O1 . . . . -47.1(4) ?
    C3 C4 C5 O1 . . . . 64.0(3) ?
    C20 C4 C5 C6 . . . . 1.6(3) ?
    C1 C4 C5 C6 . . . . 128.9(2) ?
    C3 C4 C5 C6 . . . . -120.0(2) ?
    O1 C5 C6 C7 . . . . -41.2(4) ?
    C4 C5 C6 C7 . . . . 142.9(3) ?
    O1 C5 C6 C19 . . . . -160.2(3) ?
    C4 C5 C6 C19 . . . . 23.9(3) ?
    O1 C5 C6 C39 . . . . 82.0(4) ?
    C4 C5 C6 C39 . . . . -93.9(3) ?
    C5 C6 C7 C8 . . . . -173.0(3) ?
    C19 C6 C7 C8 . . . . -58.1(3) ?
    C39 C6 C7 C8 . . . . 67.3(3) ?
    C6 C7 C8 C9 . . . . 54.4(4) ?
    C7 C8 C9 C10 . . . . -177.8(3) ?
    C7 C8 C9 C18 . . . . -51.3(4) ?
    C18 C9 C10 C11 . . . . -145.8(3) ?
    C8 C9 C10 C11 . . . . -17.4(5) ?
    C18 C9 C10 C15 . . . . 33.1(4) ?
    C8 C9 C10 C15 . . . . 161.5(3) ?
    C15 C10 C11 C12 . . . . 3.8(5) ?
    C9 C10 C11 C12 . . . . -177.2(3) ?
    C10 C11 C12 C13 . . . . -1.0(5) ?
    C11 C12 C13 O2 . . . . 177.8(3) ?
    C11 C12 C13 C14 . . . . -1.8(6) ?
    O2 C13 C14 C15 . . . . -178.0(4) ?
    C12 C13 C14 C15 . . . . 1.6(6) ?
    C13 C14 C15 C10 . . . . 1.3(7) ?
    C13 C14 C15 C16 . . . . -176.3(5) ?
    C11 C10 C15 C14 . . . . -4.0(6) ?
    C9 C10 C15 C14 . . . . 177.0(4) ?
    C11 C10 C15 C16 . . . . 173.5(5) ?
    C9 C10 C15 C16 . . . . -5.5(6) ?
    C14 C15 C16 C17 . . . . -178.6(5) ?
    C10 C15 C16 C17 . . . . 3.8(8) ?
    C15 C16 C17 C18 . . . . -31.5(7) ?
    C16 C17 C18 C19 . . . . -179.9(4) ?
    C16 C17 C18 C9 . . . . 59.5(5) ?
    C10 C9 C18 C19 . . . . 179.6(2) ?
    C8 C9 C18 C19 . . . . 50.7(3) ?
    C10 C9 C18 C17 . . . . -57.6(3) ?
    C8 C9 C18 C17 . . . . 173.5(3) ?
    C17 C18 C19 C20 . . . . 59.7(4) ?
    C9 C18 C19 C20 . . . . 179.8(2) ?
    C17 C18 C19 C6 . . . . -176.6(3) ?
    C9 C18 C19 C6 . . . . -56.4(3) ?
    C5 C6 C19 C18 . . . . -173.3(2) ?
    C7 C6 C19 C18 . . . . 61.6(3) ?
    C39 C6 C19 C18 . . . . -62.3(3) ?
    C5 C6 C19 C20 . . . . -40.5(3) ?
    C7 C6 C19 C20 . . . . -165.6(2) ?
    C39 C6 C19 C20 . . . . 70.4(3) ?
    C18 C19 C20 C4 . . . . 170.4(2) ?
    C6 C19 C20 C4 . . . . 42.3(3) ?
    C5 C4 C20 C19 . . . . -26.6(3) ?
    C1 C4 C20 C19 . . . . -147.7(2) ?
    C3 C4 C20 C19 . . . . 94.4(2) ?
    N1 C3 C21 C26 . . . . -139.7(3) ?
    C4 C3 C21 C26 . . . . 97.2(3) ?
    N1 C3 C21 C22 . . . . 45.1(3) ?
    C4 C3 C21 C22 . . . . -78.0(3) ?
    C26 C21 C22 C23 . . . . -1.1(4) ?
    C3 C21 C22 C23 . . . . 174.0(3) ?
    C21 C22 C23 O5 . . . . -179.3(3) ?
    C21 C22 C23 C24 . . . . 0.1(4) ?
    O5 C23 C24 O6 . . . . -4.7(4) ?
    C22 C23 C24 O6 . . . . 175.8(3) ?
    O5 C23 C24 C25 . . . . 179.2(3) ?
    C22 C23 C24 C25 . . . . -0.3(4) ?
    O6 C24 C25 O7 . . . . 5.0(4) ?
    C23 C24 C25 O7 . . . . -178.9(3) ?
    O6 C24 C25 C26 . . . . -174.5(3) ?
    C23 C24 C25 C26 . . . . 1.6(4) ?
    O7 C25 C26 C21 . . . . 177.9(3) ?
    C24 C25 C26 C21 . . . . -2.6(4) ?
    C22 C21 C26 C25 . . . . 2.4(4) ?
    C3 C21 C26 C25 . . . . -172.9(2) ?
    C2 C1 C30 C31 . . . . -139.2(4) ?
    C4 C1 C30 C31 . . . . 101.7(4) ?
    C2 C1 C30 C35 . . . . 42.2(4) ?
    C4 C1 C30 C35 . . . . -76.8(4) ?
    C35 C30 C31 C32 . . . . -1.0(7) ?
    C1 C30 C31 C32 . . . . -179.6(5) ?
    C30 C31 C32 C33 . . . . 0.2(10) ?
    C31 C32 C33 C34 . . . . 0.4(11) ?
    C32 C33 C34 C35 . . . . -0.3(10) ?
    C33 C34 C35 C30 . . . . -0.4(8) ?
    C31 C30 C35 C34 . . . . 1.1(6) ?
    C1 C30 C35 C34 . . . . 179.6(4) ?
    N1 C2 C36 O3 . . . . 7.9(4) ?
    C1 C2 C36 O3 . . . . 131.0(4) ?
    N1 C2 C36 O4 . . . . -176.0(3) ?
    C1 C2 C36 O4 . . . . -52.9(4) ?
    C36 C2 N1 C3 . . . . 139.8(2) ?
    C1 C2 N1 C3 . . . . 12.5(3) ?
    C21 C3 N1 C2 . . . . -160.0(2) ?
    C4 C3 N1 C2 . . . . -31.3(3) ?
    O3 C36 O4 C37 . . . . 1.3(6) ?
    C2 C36 O4 C37 . . . . -174.8(4) ?
    C38 C37 O4 C36 . . . . 176.6(5) ?
    C22 C23 O5 C27 . . . . 0.2(5) ?
    C24 C23 O5 C27 . . . . -179.3(3) ?
    C25 C24 O6 C28 . . . . -86.9(4) ?
    C23 C24 O6 C28 . . . . 97.0(4) ?
    C24 C25 O7 C29 . . . . 170.9(3) ?
    C26 C25 O7 C29 . . . . -9.6(4) ?
loop_
    _geom_hbond_atom_site_label_D
    _geom_hbond_atom_site_label_H
    _geom_hbond_atom_site_label_A
    _geom_hbond_site_symmetry_A
    _geom_hbond_distance_DH
    _geom_hbond_distance_HA
    _geom_hbond_distance_DA
    _geom_hbond_angle_DHA
    _geom_hbond_publ_flag
    O2 H2A N1 5_455 0.82 1.99 2.782(4) 163 yes
    C39 H39A O3 4-545 0.96 2.56 3.378(4) 144 yes
    C29 H29A Cg1 4_556 0.96 3.00 3.820(4) 144 yes
    C1 H1 O4 . 0.98 2.54 2.901(4) 101 yes
data_global
_journal_date_recd_electronic     2008-10-05
_journal_date_accepted     2008-10-23
_journal_name_full     'Acta Crystallographica, Section E'
_journal_year     2008
_journal_volume     64
_journal_issue     11
_journal_page_first     o2219
_journal_page_last     o2220
_journal_paper_category     QO
_journal_coeditor_code     BT2805
_publ_contact_author_name     'Dr.L.Sudha'
_publ_contact_author_address
;
Department of Physics
SRM University
Ramapuram Campus
Chennai  600 089
India
;
_publ_contact_author_email     'sudharose18@gmail.com'
_publ_contact_author_fax     '91 44 22491777'
_publ_contact_author_phone     '91 44 24911709'
_publ_section_title
;\
Ethyl
3-hydroxy-13-methyl-4'-phenyl-2'-(3,4,5-trimethoxyphenyl)-6,7,8,9,11,12,13,\
14,15,16-decahydrospiro[cyclopenta[<i>a</i>]phenanthrene-16,3'-pyrrolidine]\
-5'-carboxylate
;
loop_
    _publ_author_name
    _publ_author_address
    'E. Theboral Sugi Kamala'
;
  Department of Physics
  Easwari Engineering College
  Ramapuram
  Chennai 600 089, India
;
    'R. Murugan'
;
  Department of Analytical Chemistry
  University of Madras
  Guindy Campus
  Chennai 600025, India
;
    'S. Nirmala'
;
  Department of Physics
  Easwari Engineering College
  Ramapuram
  Chennai 600 089, India
;
    'L. Sudha'
;
  Department of Physics
  SRM University
  Ramapuram Campus
  Chennai 600 089
  India
;
    'S. Sriman Narayanan'
;
  Department of Analytical Chemistry
  University of Madras
  Guindy Campus
  Chennai 600025, India
;
_publ_section_synopsis     .
