# Supplementary material for: Ethyl 3-hydr­oxy-13-methyl-4′-phenyl-2′-(3,4,5-trimethoxy­phen­yl)-6,7,8,9,11,12,13,14,15,16-deca­hydro­spiro­[cyclo­penta­[a]phenanthrene-16,3′-pyrrolidine]-5′-carboxyl­ate
Source: Acta Crystallogr Sect E Struct Rep Online. 2008 Oct 31;64(Pt 11):o2219–20. doi: 10.1107/S1600536808034582 (PMC2959683; doi:10.1107/S1600536808034582)
Supplement: Supplementary file 2 [file e-64-o2219-Isup2.hkl]

#
# h,k,l, Fc-squared, Fo-squared, sigma(Fo-squared) and status flag
#
data_I
_shelx_title ' kamala1 in C 2'
_shelx_refln_list_code          4
_shelx_F_calc_maximum      237.20
_exptl_crystal_F_000      1368.00
_reflns_d_resolution_high  0.8409
 
loop_
 _symmetry_equiv_pos_as_xyz
 'x, y, z'
 '-x, y, -z'
 'x+1/2, y+1/2, z'
 '-x+1/2, y+1/2, -z'
 
_cell_length_a    26.1776
_cell_length_b    10.3379
_cell_length_c    13.6631
_cell_angle_alpha  90.000
_cell_angle_beta   91.125
_cell_angle_gamma  90.000
 
_shelx_F_squared_multiplier     1.000
 
loop_
 _refln_index_h
 _refln_index_k
 _refln_index_l
 _refln_F_squared_calc
 _refln_F_squared_meas
 _refln_F_squared_sigma
 _refln_observed_status
   2   0   0    56264.24       -0.47      0.47 o
   4   0   0     2378.01     2078.83     14.38 o
   6   0   0    18769.78    20172.40    142.79 o
   8   0   0      708.15      621.54      6.22 o
  10   0   0     8512.33     9378.84     72.95 o
  12   0   0     5565.52     5628.83     43.24 o
  14   0   0     1153.60     1069.63     10.25 o
  16   0   0     1840.24     1831.09     17.77 o
  18   0   0     2625.21     2648.86     24.64 o
  20   0   0     1585.47     1662.40     17.72 o
  22   0   0     2730.60     2862.20     32.29 o
  24   0   0        3.64       37.10      3.72 o
  26   0   0       29.38       17.76      4.11 o
  28   0   0       43.38       47.35      5.41 o
  30   0   0        8.76        6.19      5.09 o
   1   1   0    24588.99    20057.00    454.51 o
   3   1   0    10613.81    12637.49     73.85 o
   5   1   0      721.03      772.71      4.97 o
   7   1   0     5505.12     5348.06     29.76 o
   9   1   0      211.69      166.53      2.04 o
  11   1   0     1103.93     1113.21      7.64 o
  13   1   0      512.14      550.37      4.69 o
  15   1   0      990.20      973.67      7.20 o
  17   1   0     1143.35     1126.74      8.15 o
  19   1   0      518.66      526.57      5.33 o
  21   1   0     2420.16     2361.98     17.36 o
  23   1   0      566.55      619.58      7.90 o
  25   1   0      314.72      293.75      5.78 o
  27   1   0        9.05       11.68      3.01 o
  29   1   0       25.27       21.38      3.75 o
  31   1   0       71.33       73.03      5.64 o
   0   2   0       60.77      142.94      1.92 o
   2   2   0     7192.45     6652.47     38.79 o
   4   2   0     1349.05     1338.23      9.55 o
   6   2   0     6262.53     6126.32     36.46 o
   8   2   0     3435.14     3247.89     19.93 o
  10   2   0     1321.75     1451.94      9.60 o
  12   2   0       66.73      109.19      1.92 o
  14   2   0       30.36       31.75      1.39 o
  16   2   0      170.42      168.69      2.84 o
  18   2   0      119.78      114.48      2.59 o
  20   2   0      467.54      425.77      6.00 o
  22   2   0     1406.81     1421.36     13.38 o
  24   2   0      760.69      729.19      9.83 o
  26   2   0       86.80       83.69      4.17 o
  28   2   0       96.68       88.81      4.73 o
  30   2   0       64.58       73.77      5.59 o
   1   3   0      841.04      749.63      4.90 o
   3   3   0      171.39      182.52      2.01 o
   5   3   0     3513.04     3071.01     22.43 o
   7   3   0     3520.92     3714.51     23.91 o
   9   3   0     7191.05     7893.65     49.35 o
  11   3   0     3636.28     4073.61     27.25 o
  13   3   0      851.89      852.06      7.61 o
  15   3   0      595.68      657.17      6.15 o
  17   3   0      732.89      700.76      6.41 o
  19   3   0      117.45      112.08      2.71 o
  21   3   0       63.73       55.23      2.42 o
  23   3   0      288.99      251.95      5.09 o
  25   3   0      369.26      362.08      7.33 o
  27   3   0      137.88      148.63      5.21 o
  29   3   0       20.19       24.64      3.97 o
   0   4   0     1232.79     1041.27     10.07 o
   2   4   0      770.69      909.38      6.17 o
   4   4   0      474.27      361.15      3.38 o
   6   4   0     1610.77     1461.02     10.60 o
   8   4   0      253.55      249.10      3.66 o
  10   4   0     2496.65     2618.94     18.78 o
  12   4   0     3020.72     2939.73     21.81 o
  14   4   0     1067.67     1091.53      9.43 o
  16   4   0      316.13      277.44      4.15 o
  18   4   0      589.92      564.41      6.59 o
  20   4   0      359.95      354.90      5.75 o
  22   4   0      258.65      239.86      6.51 o
  24   4   0       82.14       92.64      4.13 o
  26   4   0       43.64       42.42      3.51 o
  28   4   0       33.93       33.35      4.89 o
   1   5   0      177.55      178.07      2.22 o
   3   5   0     1216.84     1134.02      7.98 o
   5   5   0     3372.43     3236.96     22.00 o
   7   5   0       66.84       72.46      1.65 o
   9   5   0     4144.80     3984.58     28.57 o
  11   5   0      188.64      181.51      3.07 o
  13   5   0      927.52      883.01      8.30 o
  15   5   0      241.64      236.02      4.07 o
  17   5   0      915.70      834.17      9.01 o
  19   5   0      159.51      170.75      4.34 o
  21   5   0       51.46       59.98      3.62 o
  23   5   0        8.25        4.93      2.70 o
  25   5   0       76.84       84.40      4.58 o
  27   5   0       55.50       64.28      5.01 o
   0   6   0      286.25      342.48      4.59 o
   2   6   0      265.81      283.78      3.28 o
   4   6   0      331.07      329.95      3.79 o
   6   6   0      182.24      202.03      3.04 o
   8   6   0       83.03       92.44      2.01 o
  10   6   0       47.89       48.96      1.67 o
  12   6   0      703.19      729.19      7.63 o
  14   6   0      570.95      530.79      6.55 o
  16   6   0      106.30       95.00      2.95 o
  18   6   0      130.09      121.48      3.79 o
  20   6   0      351.44      341.49      6.38 o
  22   6   0       14.20       13.19      2.56 o
  24   6   0       11.73       14.37      3.08 o
  26   6   0       97.44      100.34      5.05 o
   1   7   0       17.25        2.73      1.01 o
   3   7   0      260.83      219.11      3.20 o
   5   7   0       58.00       89.05      2.22 o
   7   7   0     1469.75     1447.60     11.44 o
   9   7   0     1045.83      958.98      8.38 o
  11   7   0     1047.75     1049.40     11.08 o
  13   7   0      997.34      919.83     10.61 o
  15   7   0      378.81      410.89      7.21 o
  17   7   0      210.36      202.52      5.72 o
  19   7   0       15.31        7.78      3.21 o
  21   7   0      167.59      189.25      6.39 o
  23   7   0       17.06       24.61      3.89 o
  25   7   0       16.72       20.37      4.56 o
   0   8   0     1140.96     1233.09     13.47 o
   2   8   0      137.94      146.78      3.00 o
   4   8   0      608.17      542.14      5.85 o
   6   8   0      385.35      410.15      5.18 o
   8   8   0      478.06      433.19      5.88 o
  10   8   0     1792.04     1776.41     16.41 o
  12   8   0      560.07      615.70      9.39 o
  14   8   0      122.81      141.67      4.72 o
  16   8   0      211.29      181.47      5.44 o
  18   8   0       42.30       64.30      3.83 o
  20   8   0       31.84       24.30      5.62 o
  22   8   0       91.83      123.38      6.45 o
   1   9   0      432.80      416.74      6.32 o
   3   9   0      184.63      174.87      4.04 o
   5   9   0      485.21      529.41      7.71 o
   7   9   0      259.42      228.85      6.03 o
   9   9   0       36.58       40.18      2.48 o
  11   9   0       52.32       42.66      3.35 o
  13   9   0       45.15       62.69      4.05 o
  15   9   0      133.75      110.22      5.33 o
  17   9   0        8.01       15.11      3.37 o
  19   9   0       35.18       40.95      4.63 o
  21   9   0       26.03       20.95      5.05 o
   0  10   0       15.51        1.25      4.46 o
   2  10   0       68.93       56.95      3.71 o
   4  10   0       93.30      113.79      4.49 o
   6  10   0        1.07       -2.41      2.41 o
   8  10   0       21.58       24.21      2.73 o
  10  10   0       70.57       64.89      4.60 o
  12  10   0        2.98        1.83      2.86 o
  14  10   0       17.23        8.47      3.94 o
  16  10   0        2.46        6.04      3.83 o
  18  10   0        7.75       21.12      6.34 o
   1  11   0        1.78       -2.83      3.37 o
   3  11   0       51.22       52.07      4.66 o
   5  11   0       78.12      103.23      6.03 o
   7  11   0       41.30       56.20      4.97 o
   9  11   0       36.05       31.94      5.04 o
  11  11   0       17.33       21.69      4.68 o
  13  11   0       13.66       12.88      4.61 o
   0  12   0       17.13       24.22      6.42 o
   2  12   0        2.33       -4.15      4.15 o
   4  12   0       79.35      106.93      6.54 o
   6  12   0       22.04       15.97      5.75 o
 -30   0   1       60.98       50.69      7.12 o
 -28   0   1       81.73       64.02      6.05 o
 -26   0   1        1.86       14.49      3.91 o
 -24   0   1      694.12      694.34     12.69 o
 -22   0   1     1963.98     1861.76     22.96 o
 -20   0   1     4540.82     4754.59     61.63 o
 -18   0   1      722.34      884.41     10.67 o
 -16   0   1      101.26       94.43      3.10 o
 -14   0   1     1212.10     1247.81     18.43 o
 -12   0   1     1007.80     1171.92     11.76 o
 -10   0   1     1356.38     1299.34     12.42 o
  -8   0   1     7596.87     7365.58     63.17 o
  -6   0   1     1799.23     1450.85     12.87 o
  -4   0   1    14157.70    17015.61    136.77 o
  -2   0   1        0.07       -0.39      0.39 o
   0   0   1       59.85       -0.12      0.12 o
   2   0   1     3237.02     1827.92     57.29 o
   4   0   1     1071.80     1201.05      9.20 o
   6   0   1    18426.58    20549.51    146.31 o
   8   0   1      394.08      319.49      3.68 o
  10   0   1     4728.95     4336.83     32.23 o
  12   0   1     1085.20     1166.06     10.19 o
  14   0   1      373.55      415.27      5.74 o
  16   0   1      699.03      620.20      7.57 o
  18   0   1     1010.18      946.45     10.51 o
  20   0   1     1340.94     1376.82     14.26 o
  22   0   1     2905.42     2923.19     36.17 o
  24   0   1      276.17      342.62      8.47 o
  26   0   1       10.12       18.54      4.38 o
  28   0   1       63.65       66.60      5.90 o
  30   0   1        0.00       -1.82      4.88 o
 -31   1   1        5.46        0.57      3.89 o
 -29   1   1       27.91       29.17      4.21 o
 -27   1   1      149.18      135.41      5.20 o
 -25   1   1       75.72       79.77      3.70 o
 -23   1   1      866.40      825.52      9.56 o
 -21   1   1       18.90       14.30      2.03 o
 -19   1   1     1167.61     1182.23      9.60 o
 -17   1   1       48.92       42.38      1.85 o
 -15   1   1       49.48       52.27      1.75 o
 -13   1   1      711.58      778.39      6.57 o
 -11   1   1       64.68       46.54      1.42 o
  -9   1   1     4782.83     4456.93     27.04 o
  -7   1   1    13719.78    14119.59     80.43 o
  -5   1   1      905.64      746.98      5.34 o
  -3   1   1     2297.71     2285.82     15.07 o
  -1   1   1     8934.96     8276.41    170.88 o
   1   1   1    23438.27    30063.82    516.32 o
   3   1   1    38510.03    53302.94    322.19 o
   5   1   1    11531.27    12487.40     68.87 o
   7   1   1    13065.21    13120.46     71.84 o
   9   1   1    17815.50    18753.13    100.27 o
  11   1   1      940.29      859.48      6.16 o
  13   1   1     1140.71      961.92      6.97 o
  15   1   1      168.91      121.52      2.17 o
  17   1   1      947.35      937.74      7.20 o
  19   1   1     1171.78     1148.14      8.84 o
  21   1   1      584.38      636.11      6.66 o
  23   1   1     1329.69     1280.81     15.40 o
  25   1   1       25.89       26.17      2.87 o
  27   1   1       81.50       92.45      4.50 o
  29   1   1       78.00       79.46      4.73 o
 -30   2   1       14.26       12.04      4.24 o
 -28   2   1       76.96       76.61      4.53 o
 -26   2   1      371.09      384.23      7.74 o
 -24   2   1      329.78      324.45      5.93 o
 -22   2   1      385.21      346.17      5.72 o
 -20   2   1     1278.33     1274.02     11.12 o
 -18   2   1      347.13      374.36      5.04 o
 -16   2   1      139.25      135.26      2.88 o
 -14   2   1      450.58      451.01      4.91 o
 -12   2   1     2092.39     2058.84     15.25 o
 -10   2   1     6219.58     7031.39     45.62 o
  -8   2   1     7414.05     8402.38     51.17 o
  -6   2   1     3934.94     4332.98     25.54 o
  -4   2   1     5974.83     6497.56     39.75 o
  -2   2   1    35375.59    45278.27    274.42 o
   0   2   1    47599.64    62102.05    329.73 o
   2   2   1    41213.58    55933.60    343.47 o
   4   2   1    22608.80    25330.70    170.50 o
   6   2   1    10495.91    10780.25     65.54 o
   8   2   1      659.24      604.88      4.86 o
  10   2   1     1594.46     1689.08     10.96 o
  12   2   1      931.07      922.37      6.60 o
  14   2   1     2700.26     2662.30     16.94 o
  16   2   1      562.70      585.26      4.95 o
  18   2   1      697.66      749.22      6.84 o
  20   2   1     1040.42     1010.27      8.28 o
  22   2   1      746.26      773.16      8.08 o
  24   2   1       97.30       81.69      3.28 o
  26   2   1       27.22       28.18      3.47 o
  28   2   1        8.37        9.04      3.31 o
  30   2   1      125.16      133.60      6.57 o
 -29   3   1      102.10      123.74      5.71 o
 -27   3   1      282.67      261.90      6.73 o
 -25   3   1       12.02       12.53      3.02 o
 -23   3   1      148.03      171.68      4.57 o
 -21   3   1        3.90        1.53      1.87 o
 -19   3   1      117.47      126.00      2.97 o
 -17   3   1       41.25       59.48      2.03 o
 -15   3   1      758.80      832.51      7.55 o
 -13   3   1      141.95      141.25      2.59 o
 -11   3   1     4031.77     4309.11     28.12 o
  -9   3   1     3297.79     3225.12     21.16 o
  -7   3   1     2344.51     1959.91     12.98 o
  -5   3   1     2061.63     2385.10     15.68 o
  -3   3   1     2393.41     2713.84     18.16 o
  -1   3   1     6996.92     6845.81     40.85 o
   1   3   1     1552.31     1440.58      9.16 o
   3   3   1       51.24       72.51      1.26 o
   5   3   1     2842.03     2829.43     23.45 o
   7   3   1     2401.12     2107.91     16.83 o
   9   3   1      128.60      138.73      2.80 o
  11   3   1     1392.99     1335.46      9.78 o
  13   3   1      191.92      182.40      3.08 o
  15   3   1     1163.31     1209.63      9.60 o
  17   3   1       86.25       72.89      2.26 o
  19   3   1      622.50      620.73      6.25 o
  21   3   1     1098.25     1198.39     11.55 o
  23   3   1      393.68      357.73      6.58 o
  25   3   1        0.40       -1.16      2.88 o
  27   3   1       27.20       25.23      3.44 o
  29   3   1       49.87       51.70      4.91 o
 -28   4   1       53.72       62.43      4.62 o
 -26   4   1       58.24       40.57      3.79 o
 -24   4   1      382.81      337.21      7.48 o
 -22   4   1       90.63      105.60      3.96 o
 -20   4   1      122.58      115.16      3.54 o
 -18   4   1       76.90       85.88      3.85 o
 -16   4   1      523.73      599.61      6.55 o
 -14   4   1     1211.16     1258.25     10.68 o
 -12   4   1     1399.20     1435.85     11.54 o
 -10   4   1     2824.93     3159.76     22.36 o
  -8   4   1     2244.61     2415.95     16.79 o
  -6   4   1      585.53      773.29      5.99 o
  -4   4   1     1645.30     1720.19     11.05 o
  -2   4   1      589.76      542.86      4.23 o
   0   4   1     3054.84     2803.26     16.77 o
   2   4   1      502.61      529.02      4.42 o
   4   4   1     1028.74     1100.12      8.09 o
   6   4   1      606.86      656.08      6.24 o
   8   4   1     3340.41     3107.89     24.20 o
  10   4   1     1940.06     2057.95     17.68 o
  12   4   1     5150.92     5097.35     33.87 o
  14   4   1      490.09      529.17      5.30 o
  16   4   1      555.23      610.03      5.98 o
  18   4   1      234.16      231.79      3.70 o
  20   4   1      677.26      732.26      8.23 o
  22   4   1       26.23       14.72      2.29 o
  24   4   1       13.58       19.89      2.95 o
  26   4   1       56.33       52.14      3.85 o
  28   4   1       86.97       92.16      5.49 o
 -27   5   1       93.07      106.52      8.11 o
 -25   5   1       25.90       22.17      3.56 o
 -23   5   1       43.56       49.85      3.84 o
 -21   5   1       84.64       70.90      3.43 o
 -19   5   1       85.89       79.87      3.09 o
 -17   5   1      214.85      193.42      4.28 o
 -15   5   1        4.73       -0.63      1.55 o
 -13   5   1     1638.16     1775.53     14.50 o
 -11   5   1      297.32      326.99      4.32 o
  -9   5   1       36.19       27.84      1.55 o
  -7   5   1     2071.71     2038.28     14.30 o
  -5   5   1      450.31      463.38      4.18 o
  -3   5   1     2057.51     1716.43     11.51 o
  -1   5   1      450.04      498.46      4.25 o
   1   5   1       61.43       79.63      1.48 o
   3   5   1       11.38        3.03      0.96 o
   5   5   1      634.71      586.30      5.33 o
   7   5   1      796.35      776.59      8.99 o
   9   5   1     1602.86     1646.68     15.50 o
  11   5   1      972.51      955.49     10.38 o
  13   5   1     2722.34     2623.88     25.84 o
  15   5   1      266.03      254.21      4.73 o
  17   5   1      394.57      389.02      5.37 o
  19   5   1       17.78       20.11      2.19 o
  21   5   1       21.36       17.63      2.31 o
  23   5   1       27.93       23.51      2.77 o
  25   5   1      165.98      183.46      6.17 o
  27   5   1       26.79       33.07      3.98 o
 -26   6   1       54.91       76.85      4.97 o
 -24   6   1       39.86       28.15      3.63 o
 -22   6   1        6.70       11.55      3.46 o
 -20   6   1       16.94       11.73      2.71 o
 -18   6   1       37.15       48.97      2.93 o
 -16   6   1      196.65      179.67      4.10 o
 -14   6   1      358.59      373.87      5.56 o
 -12   6   1      119.28      136.28      2.93 o
 -10   6   1       44.76       41.32      1.72 o
  -8   6   1      876.86      825.34      7.30 o
  -6   6   1      293.93      280.34      3.65 o
  -4   6   1       73.45       60.46      1.73 o
  -2   6   1      374.99      443.88      4.14 o
   0   6   1      136.15      161.10      2.45 o
   2   6   1      228.65      169.79      2.55 o
   4   6   1      940.15      921.88      7.07 o
   6   6   1      182.16      164.59      2.60 o
   8   6   1      632.64      690.28      8.14 o
  10   6   1      102.51      124.10      4.36 o
  12   6   1      595.84      600.38      7.67 o
  14   6   1      777.87      660.05      8.22 o
  16   6   1      225.56      234.49      4.85 o
  18   6   1       39.71       45.50      3.22 o
  20   6   1      294.76      320.23      7.71 o
  22   6   1       47.57       54.34      4.15 o
  24   6   1       91.86      103.13      5.36 o
  26   6   1       17.86       25.14      4.30 o
 -25   7   1      129.86      146.84      6.16 o
 -23   7   1       57.86       61.97      4.63 o
 -21   7   1        6.72       13.31      2.67 o
 -19   7   1       51.33       51.19      3.26 o
 -17   7   1      306.13      274.76      6.45 o
 -15   7   1       55.01       31.85      2.49 o
 -13   7   1       39.28       34.59      2.26 o
 -11   7   1      642.57      571.56      7.84 o
  -9   7   1      659.53      623.13      6.18 o
  -7   7   1      327.63      373.79      4.52 o
  -5   7   1     1688.84     1787.09     13.30 o
  -3   7   1      712.26      749.82      6.50 o
  -1   7   1      621.50      610.09      5.35 o
   1   7   1       16.89       29.47      1.47 o
   3   7   1      437.32      422.49      4.49 o
   5   7   1      379.64      326.78      3.96 o
   7   7   1      758.73      764.31      7.41 o
   9   7   1      207.29      161.13      3.51 o
  11   7   1       78.76       83.86      2.85 o
  13   7   1      230.49      181.22      4.38 o
  15   7   1      250.44      304.83      5.75 o
  17   7   1      242.49      269.81      6.40 o
  19   7   1      284.75      255.32      8.95 o
  21   7   1       66.96       60.78      4.38 o
  23   7   1       35.00       30.24      3.77 o
  25   7   1        4.70        4.51      3.95 o
 -22   8   1       23.40       22.30      4.18 o
 -20   8   1       48.58       56.62      4.70 o
 -18   8   1      126.53      130.23      4.63 o
 -16   8   1        6.15       15.94      2.38 o
 -14   8   1       56.64       47.39      2.77 o
 -12   8   1      487.07      456.50      6.55 o
 -10   8   1      982.87      958.70     11.42 o
  -8   8   1       28.68       35.05      2.20 o
  -6   8   1      415.18      420.27      5.13 o
  -4   8   1      681.16      627.87      6.65 o
  -2   8   1      186.06      187.89      3.16 o
   0   8   1       70.56       61.33      1.70 o
   2   8   1      574.85      584.84      5.89 o
   4   8   1        9.81       18.29      1.60 o
   6   8   1      263.99      299.69      4.33 o
   8   8   1      128.68      123.37      3.63 o
  10   8   1      498.00      581.15      8.26 o
  12   8   1      369.87      435.29      7.61 o
  14   8   1      231.56      198.78      7.80 o
  16   8   1       91.88      110.64      4.87 o
  18   8   1       51.42       45.73      3.90 o
  20   8   1        9.57        3.51      3.26 o
  22   8   1       43.39       31.56      5.04 o
 -21   9   1        2.21        2.53      3.85 o
 -19   9   1       90.70      127.35      6.52 o
 -17   9   1       22.84       34.88      3.87 o
 -15   9   1        2.98        5.33      3.22 o
 -13   9   1      232.20      226.35      5.23 o
 -11   9   1      314.71      307.57      6.41 o
  -9   9   1      391.48      400.28      6.43 o
  -7   9   1     1463.61     1571.28     15.45 o
  -5   9   1       47.08       63.05      2.96 o
  -3   9   1      169.23      135.48      3.50 o
  -1   9   1      257.72      252.96      4.00 o
   1   9   1      248.78      243.17      5.33 o
   3   9   1      197.23      187.92      3.97 o
   5   9   1      140.93      165.39      3.95 o
   7   9   1      623.44      533.18      7.85 o
   9   9   1      256.10      279.27      5.76 o
  11   9   1       35.00       26.82      3.01 o
  13   9   1      102.80      130.45      4.67 o
  15   9   1       38.13       37.65      3.63 o
  17   9   1       25.68       24.73      3.57 o
  19   9   1       50.01       60.73      5.86 o
  21   9   1       42.97       40.14      5.52 o
 -18  10   1        7.62        6.47      4.95 o
 -16  10   1       27.46       37.55      5.61 o
 -14  10   1       37.33       47.80      5.39 o
 -12  10   1      100.15      104.07      4.28 o
 -10  10   1        6.58        5.48      2.76 o
  -8  10   1      138.97      134.26      5.46 o
  -6  10   1      406.24      424.45      8.56 o
  -4  10   1      189.00      171.99      5.28 o
  -2  10   1      176.58      192.59      7.71 o
   0  10   1        3.56        5.15      2.70 o
   2  10   1      177.07      208.54      5.28 o
   4  10   1       57.10       79.35      3.52 o
   6  10   1      208.66      168.52      4.68 o
   8  10   1      284.38      297.93      7.01 o
  10  10   1       52.14       45.07      3.65 o
  12  10   1       29.15       31.91      3.43 o
  14  10   1       27.34       35.77      4.82 o
  16  10   1       64.20       74.83      6.12 o
 -13  11   1        9.43        8.48      4.60 o
 -11  11   1        8.22       10.09      3.42 o
  -9  11   1       10.88       12.69      3.81 o
  -7  11   1       14.74       14.60      3.91 o
  -5  11   1        5.64        9.18      3.63 o
  -3  11   1      198.58      191.84      6.89 o
  -1  11   1       55.85       47.24      4.62 o
   1  11   1       16.62       14.65      3.63 o
   3  11   1       15.19       18.48      3.90 o
   5  11   1        1.53       -3.04      3.04 o
   7  11   1       29.56       29.81      4.30 o
   9  11   1       76.21       51.98      5.32 o
  11  11   1        9.48       11.29      4.33 o
  13  11   1       85.05      108.36     10.26 o
  -6  12   1       11.33       23.63      4.53 o
  -4  12   1       14.69       13.30      4.49 o
  -2  12   1       49.02       47.05      5.47 o
   0  12   1       32.54       38.80      4.95 o
   2  12   1      103.64      116.52      6.31 o
   4  12   1        7.46        2.26      3.92 o
   6  12   1        5.55       -4.44      4.44 o
 -30   0   2       10.58        2.51      6.03 o
 -28   0   2        0.46       -1.64      4.04 o
 -26   0   2      107.47      121.38      6.46 o
 -24   0   2      845.68      844.25     14.47 o
 -22   0   2      303.10      258.52      8.98 o
 -20   0   2      753.23      685.57     10.04 o
 -18   0   2      168.79      158.04      5.04 o
 -16   0   2        1.12        1.84      2.05 o
 -14   0   2      477.76      593.27      7.51 o
 -12   0   2       31.61       45.42      2.23 o
 -10   0   2      334.85      263.90      4.59 o
  -8   0   2     5063.50     4366.89     40.73 o
  -6   0   2    20328.13    22621.09    181.19 o
  -4   0   2     2491.41     2398.04     21.43 o
  -2   0   2     6105.80     6284.59     53.88 o
   0   0   2    54839.00    81396.08    659.97 o
   2   0   2     3358.27     4223.88     33.10 o
   4   0   2     3908.31     3644.52     26.63 o
   6   0   2    33814.84    39967.86    308.92 o
   8   0   2      353.10      420.83      4.64 o
  10   0   2     3574.80     3745.06     29.09 o
  12   0   2      342.47      285.24      4.18 o
  14   0   2      272.11      386.70      5.47 o
  16   0   2     1447.81     1377.11     13.43 o
  18   0   2     1004.99      943.59     10.43 o
  20   0   2       96.51      112.51      3.57 o
  22   0   2       93.80       87.74      4.01 o
  24   0   2      214.17      227.27      7.02 o
  26   0   2       27.62       45.36      6.70 o
  28   0   2       55.02       56.29      5.64 o
  30   0   2        0.54       -3.14      4.85 o
 -29   1   2       14.39       16.87      4.22 o
 -27   1   2       70.41       75.42      4.42 o
 -25   1   2      254.07      255.38      6.01 o
 -23   1   2      756.67      769.50      9.90 o
 -21   1   2     1630.67     1604.07     14.00 o
 -19   1   2      153.18      134.73      3.04 o
 -17   1   2      869.24      922.85      8.28 o
 -15   1   2     2159.35     2204.22     16.29 o
 -13   1   2     2082.18     2538.68     18.06 o
 -11   1   2      688.89      732.76      6.09 o
  -9   1   2     6224.65     6426.77     43.09 o
  -7   1   2     2566.12     2273.79     15.19 o
  -5   1   2    13499.19    14787.32     88.28 o
  -3   1   2    14068.55    16156.00     96.24 o
  -1   1   2     2303.00     2456.36     14.90 o
   1   1   2    39183.52    50600.12    266.70 o
   3   1   2     3139.12     2950.03     17.22 o
   5   1   2    43567.42    57439.40    316.15 o
   7   1   2     1475.04     1305.80      7.85 o
   9   1   2      528.70      720.00      4.94 o
  11   1   2     5818.93     5708.11     30.96 o
  13   1   2      622.84      571.91      4.47 o
  15   1   2      718.65      671.71      5.25 o
  17   1   2       75.97       74.62      1.89 o
  19   1   2       45.18       34.72      1.66 o
  21   1   2      561.72      518.17      5.93 o
  23   1   2      574.47      569.85      7.07 o
  25   1   2        3.43        1.39      2.22 o
  27   1   2       56.03       66.67      4.07 o
  29   1   2        4.09        3.54      3.27 o
 -30   2   2       26.11       33.33      4.85 o
 -28   2   2      143.50      141.87      5.54 o
 -26   2   2      666.94      669.51     10.45 o
 -24   2   2      209.77      226.10      6.64 o
 -22   2   2      477.54      429.87      7.74 o
 -20   2   2      293.38      275.14      5.61 o
 -18   2   2      516.97      550.40      6.08 o
 -16   2   2      541.79      592.67      6.08 o
 -14   2   2      155.88      133.53      2.98 o
 -12   2   2     6911.04     7548.12     49.20 o
 -10   2   2     5773.70     6056.01     37.38 o
  -8   2   2     1762.56     1719.16     11.98 o
  -6   2   2      168.00      150.66      2.14 o
  -4   2   2     1957.52     1979.71     13.89 o
  -2   2   2    28145.31    33381.84    199.76 o
   0   2   2    16082.95    17714.44     94.14 o
   2   2   2    11512.26    12456.89     72.16 o
   4   2   2    15107.46    16367.47    108.84 o
   6   2   2     9825.39     9653.15     67.37 o
   8   2   2      624.36      566.89      4.56 o
  10   2   2    13853.78    14817.21     85.01 o
  12   2   2     4702.27     5101.89     30.43 o
  14   2   2      645.38      573.96      5.04 o
  16   2   2      410.95      420.39      4.16 o
  18   2   2       75.20       67.71      1.80 o
  20   2   2     1759.71     1747.98     12.49 o
  22   2   2     1556.05     1574.72     12.90 o
  24   2   2      127.90      120.08      3.97 o
  26   2   2       57.01       57.34      3.69 o
  28   2   2       79.62       90.73      5.04 o
  30   2   2      161.58      158.91      7.45 o
 -29   3   2        3.67        4.06      4.10 o
 -27   3   2       62.29       65.90      4.18 o
 -25   3   2      126.67      121.59      4.66 o
 -23   3   2     1127.16     1095.20     11.91 o
 -21   3   2      908.68      827.80     10.98 o
 -19   3   2      305.42      289.13      4.74 o
 -17   3   2       89.30      100.04      2.65 o
 -15   3   2      593.14      608.84      6.26 o
 -13   3   2      962.22     1015.47      9.12 o
 -11   3   2      826.13      766.80      7.13 o
  -9   3   2     1323.97     1588.36     11.75 o
  -7   3   2     2259.86     2074.46     15.06 o
  -5   3   2     1312.53     1475.33     10.34 o
  -3   3   2     7907.27     7959.07     51.02 o
  -1   3   2      901.89     1079.97      7.36 o
   1   3   2       71.59       83.42      1.54 o
   3   3   2     2385.74     2165.64     16.45 o
   5   3   2     6193.86     6218.28     45.75 o
   7   3   2     9945.95    10881.92     81.64 o
   9   3   2     5078.12     4846.91     36.63 o
  11   3   2     3751.08     3608.09     24.50 o
  13   3   2     1424.05     1361.78      9.85 o
  15   3   2       49.03       23.13      1.73 o
  17   3   2      721.84      679.68      7.69 o
  19   3   2      310.51      349.67      4.61 o
  21   3   2      679.80      665.78      7.58 o
  23   3   2      423.19      443.77      7.21 o
  25   3   2      108.93      117.31      4.48 o
  27   3   2      137.80      123.45      5.23 o
  29   3   2       59.78       66.18      5.17 o
 -28   4   2       64.18       61.50      4.72 o
 -26   4   2       32.78       39.09      4.13 o
 -24   4   2      112.09      103.57      4.79 o
 -22   4   2       43.70       52.60      3.02 o
 -20   4   2        2.85       -0.91      1.72 o
 -18   4   2      574.02      601.64      6.66 o
 -16   4   2       48.00       67.82      2.20 o
 -14   4   2     2766.86     2799.53     19.56 o
 -12   4   2      947.39      926.36      8.06 o
 -10   4   2      412.33      479.16      5.13 o
  -8   4   2     1442.86     1727.46     12.36 o
  -6   4   2     2043.24     2011.77     13.86 o
  -4   4   2     3887.84     3552.03     23.21 o
  -2   4   2     2099.79     2229.19     14.70 o
   0   4   2      651.73      706.45      5.38 o
   2   4   2      386.16      388.67      3.73 o
   4   4   2      805.72      909.95      8.10 o
   6   4   2     1114.87     1196.78     13.43 o
   8   4   2     4812.88     5432.10     44.24 o
  10   4   2     1461.64     1506.62     14.44 o
  12   4   2     1329.47     1201.48     12.02 o
  14   4   2      479.91      476.23      5.24 o
  16   4   2      114.15       95.62      2.32 o
  18   4   2      138.69      118.10      2.88 o
  20   4   2     1236.34     1221.30     11.81 o
  22   4   2      244.04      235.70      4.65 o
  24   4   2       76.86       73.20      3.83 o
  26   4   2       57.03       67.45      4.04 o
  28   4   2       28.28       27.60      3.94 o
 -27   5   2       35.44       45.32      4.62 o
 -25   5   2        0.85        4.79      3.32 o
 -23   5   2       10.85        4.38      2.88 o
 -21   5   2      159.93      127.55      4.76 o
 -19   5   2       39.75       34.47      2.75 o
 -17   5   2      516.03      519.60      6.96 o
 -15   5   2     1298.47     1324.43     11.99 o
 -13   5   2      190.67      164.09      3.62 o
 -11   5   2      232.60      262.17      4.44 o
  -9   5   2     1033.75     1237.37      9.65 o
  -7   5   2     1643.69     1701.53     11.91 o
  -5   5   2     3892.16     3881.94     24.95 o
  -3   5   2      208.17      192.73      2.83 o
  -1   5   2      155.35      123.15      2.04 o
   1   5   2     4254.27     4153.77     25.28 o
   3   5   2     1487.09     1438.37     10.48 o
   5   5   2      139.56      181.61      3.14 o
   7   5   2       85.99       90.66      2.86 o
   9   5   2     1979.33     1875.60     17.78 o
  11   5   2     1347.85     1208.42     14.18 o
  13   5   2      375.66      374.09      7.10 o
  15   5   2      955.32      990.52     10.13 o
  17   5   2     1087.03     1131.79     11.00 o
  19   5   2     1291.02     1209.63     13.64 o
  21   5   2      192.48      164.63      5.00 o
  23   5   2      306.05      289.35      7.24 o
  25   5   2        4.15        1.70      2.31 o
  27   5   2        2.51        0.40      3.74 o
 -26   6   2       46.34       38.46      5.23 o
 -24   6   2      155.27      201.57      6.60 o
 -22   6   2       39.61       53.25      4.05 o
 -20   6   2      470.17      381.73      7.77 o
 -18   6   2      297.37      281.83      5.75 o
 -16   6   2      622.41      642.02      9.05 o
 -14   6   2      271.93      288.40      5.13 o
 -12   6   2      336.73      389.84      5.18 o
 -10   6   2      263.09      234.79      3.70 o
  -8   6   2      430.74      406.75      4.57 o
  -6   6   2      318.53      346.60      3.90 o
  -4   6   2      437.19      506.19      5.39 o
  -2   6   2      934.16     1000.37      7.63 o
   0   6   2     2034.38     2130.90     14.33 o
   2   6   2      174.92      149.62      2.46 o
   4   6   2      129.95      150.52      2.49 o
   6   6   2       12.73       20.37      1.64 o
   8   6   2      503.59      462.47      5.45 o
  10   6   2     2090.76     2145.81     21.49 o
  12   6   2      927.46     1022.93     12.11 o
  14   6   2      348.09      371.27      8.29 o
  16   6   2      738.72      733.36      8.44 o
  18   6   2      123.68      120.78      3.97 o
  20   6   2      209.63      203.57      7.52 o
  22   6   2       61.84       67.85      4.65 o
  24   6   2       19.08       14.49      3.41 o
  26   6   2      160.75      150.42      8.85 o
 -25   7   2        8.77        6.58      3.45 o
 -23   7   2       53.15       51.88      4.16 o
 -21   7   2       19.65       20.72      3.35 o
 -19   7   2       54.88       46.95      4.39 o
 -17   7   2       45.30       55.88      3.53 o
 -15   7   2      243.57      262.81      5.39 o
 -13   7   2      962.05      956.22     11.56 o
 -11   7   2      636.59      601.62      7.92 o
  -9   7   2      845.30      866.94      7.84 o
  -7   7   2      113.67      111.15      2.47 o
  -5   7   2      180.73      179.99      2.78 o
  -3   7   2      467.36      501.00      4.92 o
  -1   7   2      461.37      450.83      4.67 o
   1   7   2      186.14      205.65      2.90 o
   3   7   2        3.92        4.36      1.15 o
   5   7   2      150.69      170.28      3.20 o
   7   7   2      162.57      149.41      3.49 o
   9   7   2      660.74      690.96      8.29 o
  11   7   2     1308.64     1216.97     13.43 o
  13   7   2      373.18      353.11      6.24 o
  15   7   2        7.93       19.49      2.33 o
  17   7   2      107.29      112.21      4.39 o
  19   7   2       28.39       33.09      3.38 o
  21   7   2       24.95       30.67      3.45 o
  23   7   2        6.55        0.58      2.86 o
  25   7   2        3.19       -0.83      3.87 o
 -22   8   2        1.05       -3.05      3.05 o
 -20   8   2       18.58        7.77      3.17 o
 -18   8   2       54.76       48.70      3.82 o
 -16   8   2       34.45       47.75      3.32 o
 -14   8   2      122.80      158.23      4.77 o
 -12   8   2      278.34      300.55      6.05 o
 -10   8   2      636.76      649.97      7.95 o
  -8   8   2     1285.85     1412.23     12.51 o
  -6   8   2      174.50      148.75      2.68 o
  -4   8   2      338.43      327.43      4.06 o
  -2   8   2       16.48       37.56      1.78 o
   0   8   2      366.93      369.93      4.43 o
   2   8   2      169.45      122.11      2.68 o
   4   8   2      194.54      177.13      3.12 o
   6   8   2       92.59      137.59      3.60 o
   8   8   2      252.71      279.05      6.32 o
  10   8   2       59.74       63.00      2.77 o
  12   8   2      289.00      313.14      5.89 o
  14   8   2       72.67       62.06      3.13 o
  16   8   2      124.77      113.65      5.82 o
  18   8   2       35.86       44.45      3.37 o
  20   8   2        8.72        3.33      3.13 o
  22   8   2       46.83       49.65      5.40 o
 -19   9   2        3.85        0.90      3.22 o
 -17   9   2       35.09       43.44      4.70 o
 -15   9   2       33.26       21.62      3.35 o
 -13   9   2       29.62       32.41      3.55 o
 -11   9   2      113.17      105.07      4.71 o
  -9   9   2        4.21       -0.30      2.68 o
  -7   9   2      305.66      295.35      5.99 o
  -5   9   2     1751.65     1762.71     15.32 o
  -3   9   2      139.62      143.94      3.33 o
  -1   9   2       68.44       65.28      2.59 o
   1   9   2      121.06      139.76      4.44 o
   3   9   2        0.56       -1.64      1.69 o
   5   9   2      271.85      257.43      4.60 o
   7   9   2      521.95      504.23      8.33 o
   9   9   2      374.88      345.12      5.99 o
  11   9   2       82.32       94.51      3.76 o
  13   9   2        2.37       -1.33      2.19 o
  15   9   2       25.00       37.64      3.18 o
  17   9   2       45.90       51.35      4.51 o
  19   9   2       19.90       26.21      4.68 o
 -16  10   2        4.03        4.83      3.45 o
 -14  10   2       90.16       93.79      5.35 o
 -12  10   2       83.13       92.70      4.97 o
 -10  10   2       35.53       34.01      3.98 o
  -8  10   2      235.95      297.09      7.94 o
  -6  10   2      207.72      172.76      6.24 o
  -4  10   2      527.14      563.35     10.63 o
  -2  10   2      541.52      580.91     10.72 o
   0  10   2      535.02      547.56      9.28 o
   2  10   2       58.34       59.82      3.25 o
   4  10   2       21.59       25.12      2.69 o
   6  10   2       18.58        9.30      2.86 o
   8  10   2      100.96      106.43      4.24 o
  10  10   2       98.91      117.65      5.13 o
  12  10   2       33.90       35.73      3.81 o
  14  10   2       53.22       56.36      5.19 o
  16  10   2       98.42      102.34      7.08 o
 -13  11   2        1.62       -0.42      3.51 o
 -11  11   2        1.05       -1.77      3.58 o
  -9  11   2       66.12       53.04      5.08 o
  -7  11   2       57.48       83.60      5.26 o
  -5  11   2       69.44       69.68      5.06 o
  -3  11   2       21.96       17.75      3.82 o
  -1  11   2        9.31       10.08      3.77 o
   1  11   2      165.78      164.91      6.49 o
   3  11   2      221.64      253.35      8.71 o
   5  11   2       52.44       50.31      5.02 o
   7  11   2       87.19       91.46      5.10 o
   9  11   2       20.69        8.54      3.63 o
  11  11   2       31.32       37.32      4.74 o
  13  11   2        2.07        1.51      3.89 o
  -4  12   2       65.47       58.54      6.00 o
  -2  12   2        4.44        2.01      4.16 o
   0  12   2       27.85       28.90      4.82 o
   2  12   2       30.38       27.54      5.78 o
   4  12   2       44.99       54.55      4.43 o
 -30   0   3       14.50       20.51      6.85 o
 -28   0   3        0.96        3.00      4.81 o
 -26   0   3        8.86        3.03      4.84 o
 -24   0   3       56.33       63.86      5.20 o
 -22   0   3       39.31       36.96      4.34 o
 -20   0   3      649.39      678.95     11.22 o
 -18   0   3     1125.15     1051.95     12.83 o
 -16   0   3      230.76      171.38      4.89 o
 -14   0   3      139.12      165.12      4.24 o
 -12   0   3     7954.39     8790.20     80.72 o
 -10   0   3      386.86      400.91      6.13 o
  -8   0   3      164.11      179.24      5.43 o
  -6   0   3    16834.46    17962.13    152.08 o
  -4   0   3     1125.30     1166.16     11.40 o
  -2   0   3    36973.93    43679.36    372.75 o
   0   0   3        0.78        0.15      0.90 o
   2   0   3      531.07      461.85      4.33 o
   4   0   3     1526.16     1318.25     11.18 o
   6   0   3     2278.29     2697.24     22.85 o
   8   0   3    15273.47    16642.47    128.54 o
  10   0   3      518.93      391.66      5.00 o
  12   0   3     2508.25     2340.85     21.09 o
  14   0   3       97.37      100.13      2.97 o
  16   0   3      299.78      269.87      4.51 o
  18   0   3       32.14       29.01      2.19 o
  20   0   3        2.46        2.89      1.88 o
  22   0   3      439.44      410.88      8.57 o
  24   0   3      359.43      330.10      8.14 o
  26   0   3      347.65      348.37     10.47 o
  28   0   3       74.44       83.88      6.29 o
  30   0   3        1.67       -1.66      4.99 o
 -29   1   3       46.48       64.98      5.43 o
 -27   1   3      105.88      127.53      5.34 o
 -25   1   3       91.00       90.16      4.37 o
 -23   1   3       45.98       55.99      3.49 o
 -21   1   3      665.12      639.04      8.30 o
 -19   1   3      186.17      190.25      3.81 o
 -17   1   3     2172.81     2229.17     17.53 o
 -15   1   3      843.47      872.68      8.05 o
 -13   1   3      675.97      536.90      5.56 o
 -11   1   3      499.02      439.18      5.19 o
  -9   1   3     1201.90     1283.90     10.15 o
  -7   1   3     4452.43     4289.61     28.33 o
  -5   1   3     1740.31     1768.15     11.71 o
  -3   1   3     9274.49     9262.65     56.16 o
  -1   1   3     4743.52     4728.32     28.17 o
   1   1   3    14353.90    15875.72     85.06 o
   3   1   3     1033.23      871.00      5.40 o
   5   1   3     1921.43     1749.92     10.87 o
   7   1   3     7353.19     8110.76     44.85 o
   9   1   3     1690.88     1913.53     11.33 o
  11   1   3      798.99      867.45      5.99 o
  13   1   3      505.83      450.36      3.83 o
  15   1   3      102.75       95.17      2.04 o
  17   1   3      658.25      638.77      5.41 o
  19   1   3      500.56      461.95      4.62 o
  21   1   3      127.00      129.42      3.43 o
  23   1   3      287.40      291.69      4.91 o
  25   1   3      380.92      388.71      7.30 o
  27   1   3       55.51       66.95      4.13 o
  29   1   3       57.75       58.39      4.42 o
 -30   2   3      184.62      192.25      9.28 o
 -28   2   3       39.99       38.74      4.27 o
 -26   2   3      424.43      432.11      8.94 o
 -24   2   3       35.44       23.79      3.25 o
 -22   2   3     1171.62     1158.47     12.46 o
 -20   2   3      116.48      123.92      3.67 o
 -18   2   3     1162.16     1159.23     10.37 o
 -16   2   3      898.32      906.80      8.82 o
 -14   2   3      315.66      295.62      4.13 o
 -12   2   3      426.87      398.36      4.59 o
 -10   2   3     9385.36    10518.08     67.53 o
  -8   2   3     3217.54     3486.81     23.55 o
  -6   2   3     1450.67     1226.27      9.50 o
  -4   2   3     4294.83     4304.77     27.46 o
  -2   2   3     2544.50     2112.71     13.61 o
   0   2   3    22027.79    25247.40    138.15 o
   2   2   3     4805.85     4789.49     27.07 o
   4   2   3     1737.36     1609.95     10.79 o
   6   2   3     2748.92     2774.69     18.82 o
   8   2   3     8091.05     8691.87     54.49 o
  10   2   3     6217.45     6012.68     35.39 o
  12   2   3      239.30      212.45      2.60 o
  14   2   3      192.41      164.25      2.60 o
  16   2   3     1499.73     1560.45     10.76 o
  18   2   3      119.78      116.46      2.51 o
  20   2   3        7.92       14.98      1.88 o
  22   2   3     1134.04     1178.91     11.25 o
  24   2   3      120.50      124.25      4.06 o
  26   2   3       56.68       56.55      3.67 o
  28   2   3       13.93       11.89      3.60 o
  30   2   3       41.74       47.50      6.12 o
 -29   3   3      168.95      189.62      8.72 o
 -27   3   3       45.14       53.14      4.56 o
 -25   3   3      104.25      105.31      5.54 o
 -23   3   3     1058.59      992.49     11.89 o
 -21   3   3       37.24       52.70      3.03 o
 -19   3   3       27.11       25.46      2.14 o
 -17   3   3      372.16      353.95      4.88 o
 -15   3   3       82.17       69.97      2.24 o
 -13   3   3      744.53      919.53      8.01 o
 -11   3   3      751.46      907.12      7.60 o
  -9   3   3    10723.21    11822.26     75.80 o
  -7   3   3     1146.05     1170.14      8.78 o
  -5   3   3     1049.58     1059.13      7.92 o
  -3   3   3     2869.87     2562.41     17.98 o
  -1   3   3     9185.48     8844.07     55.30 o
   1   3   3     2464.46     2581.39     16.27 o
   3   3   3     1113.26     1197.32      9.28 o
   5   3   3    10729.59    11239.79     78.35 o
   7   3   3     2666.79     2792.30     23.83 o
   9   3   3     1388.98     1507.27     13.54 o
  11   3   3     2201.51     2002.65     16.08 o
  13   3   3     1067.37     1134.40      8.65 o
  15   3   3       95.02      113.62      2.75 o
  17   3   3      195.76      220.54      3.29 o
  19   3   3     1339.85     1350.33     11.63 o
  21   3   3      275.06      307.88      5.27 o
  23   3   3       79.78       76.32      3.20 o
  25   3   3      132.02      124.39      4.82 o
  27   3   3       63.68       75.82      5.33 o
  29   3   3       87.43      104.42      8.18 o
 -28   4   3       10.60        9.81      4.43 o
 -26   4   3      153.21      121.36      5.68 o
 -24   4   3       83.57       69.71      4.28 o
 -22   4   3      139.37      144.35      4.36 o
 -20   4   3      717.39      659.84      8.05 o
 -18   4   3      220.04      229.87      4.32 o
 -16   4   3      161.29      157.87      3.45 o
 -14   4   3       21.42       31.30      1.88 o
 -12   4   3     1103.92     1193.24      9.65 o
 -10   4   3      247.67      206.55      3.20 o
  -8   4   3     3279.91     3178.50     21.38 o
  -6   4   3     4394.49     4730.70     31.47 o
  -4   4   3      787.11      828.84      6.97 o
  -2   4   3     5026.21     5052.77     30.87 o
   0   4   3     3426.24     3748.31     23.82 o
   2   4   3    15017.62    16661.27     96.41 o
   4   4   3     2557.33     2742.15     20.21 o
   6   4   3      828.61      901.29      9.15 o
   8   4   3      818.44      739.81      9.26 o
  10   4   3     1482.99     1230.52     13.21 o
  12   4   3     2736.22     2616.34     22.40 o
  14   4   3     1813.77     1982.38     18.24 o
  16   4   3      254.23      269.21      4.30 o
  18   4   3     1094.65     1097.04     11.21 o
  20   4   3      301.61      258.35      4.40 o
  22   4   3       44.69       52.06      2.88 o
  24   4   3       97.97      106.39      3.67 o
  26   4   3      143.13      146.59      5.12 o
  28   4   3       64.00       63.27      4.72 o
 -27   5   3       29.49       41.38      5.17 o
 -25   5   3      167.49      159.80      6.20 o
 -23   5   3       12.82        4.19      2.92 o
 -21   5   3      153.15      139.33      4.72 o
 -19   5   3      122.23       91.77      3.17 o
 -17   5   3      352.01      364.85      5.26 o
 -15   5   3      240.33      215.23      3.83 o
 -13   5   3      749.19      790.07      7.58 o
 -11   5   3      647.98      689.81      7.11 o
  -9   5   3        7.61        3.36      1.24 o
  -7   5   3      264.46      348.09      4.32 o
  -5   5   3     1758.29     1786.15     13.01 o
  -3   5   3       50.93       72.63      1.77 o
  -1   5   3      516.67      424.07      4.04 o
   1   5   3     1596.72     1520.36     10.52 o
   3   5   3      605.53      662.12      5.38 o
   5   5   3      455.95      545.46      6.07 o
   7   5   3       79.69      122.52      3.30 o
   9   5   3     1280.61     1215.67     12.28 o
  11   5   3      547.90      659.94      8.94 o
  13   5   3      119.50      103.44      3.87 o
  15   5   3       16.28        6.95      1.95 o
  17   5   3     1378.04     1333.14     13.94 o
  19   5   3      839.92      778.79     10.78 o
  21   5   3       43.73       38.39      3.17 o
  23   5   3       25.96       21.14      3.03 o
  25   5   3       23.42       26.05      3.56 o
  27   5   3       16.58        7.52      4.00 o
 -26   6   3       30.17       26.42      4.54 o
 -24   6   3       33.63       34.96      4.31 o
 -22   6   3       17.50       19.13      3.50 o
 -20   6   3      135.08      120.42      4.85 o
 -18   6   3      308.13      267.64      6.14 o
 -16   6   3      569.28      583.45      7.72 o
 -14   6   3      459.16      485.02      6.28 o
 -12   6   3      498.74      548.60      5.93 o
 -10   6   3      931.60      982.81      9.23 o
  -8   6   3     1374.80     1497.69     11.63 o
  -6   6   3      165.58      188.03      3.09 o
  -4   6   3      567.75      470.97      4.96 o
  -2   6   3       33.55       41.80      1.62 o
   0   6   3      346.14      303.68      3.57 o
   2   6   3      144.11      191.45      2.58 o
   4   6   3      288.61      299.18      4.20 o
   6   6   3       89.34       81.73      2.30 o
   8   6   3      430.99      430.53      9.05 o
  10   6   3     1175.71     1201.48     12.67 o
  12   6   3       29.15       28.58      2.78 o
  14   6   3      710.65      743.79      9.48 o
  16   6   3      839.84      791.21     10.32 o
  18   6   3     1392.38     1354.70     18.22 o
  20   6   3       85.62       82.84      3.80 o
  22   6   3       13.35       16.85      3.09 o
  24   6   3        0.38       -3.08      3.09 o
  26   6   3       16.27       22.25      5.72 o
 -25   7   3       30.18       36.37      4.42 o
 -23   7   3       69.72       75.83      4.95 o
 -21   7   3       39.79       44.44      4.04 o
 -19   7   3       33.80       54.54      3.83 o
 -17   7   3      444.61      407.27      7.96 o
 -15   7   3      361.92      315.35      6.09 o
 -13   7   3      592.39      621.36      8.99 o
 -11   7   3      201.94      194.92      3.87 o
  -9   7   3       86.32       76.02      2.38 o
  -7   7   3      111.55       93.29      2.30 o
  -5   7   3      338.29      326.04      4.64 o
  -3   7   3      551.83      495.39      4.96 o
  -1   7   3      138.04      128.29      2.51 o
   1   7   3       55.12       90.28      2.08 o
   3   7   3      102.80       89.80      2.38 o
   5   7   3      100.30       94.59      2.39 o
   7   7   3       35.63       39.04      2.10 o
   9   7   3      572.08      516.43      6.78 o
  11   7   3       92.20      100.37      2.87 o
  13   7   3       44.41       45.74      2.54 o
  15   7   3       44.42       67.29      3.58 o
  17   7   3       59.12       58.94      4.03 o
  19   7   3       56.64       61.10      3.25 o
  21   7   3        8.00       -1.61      2.65 o
  23   7   3       12.26        7.72      3.64 o
 -22   8   3        8.87        1.84      3.31 o
 -20   8   3       81.94       64.21      4.55 o
 -18   8   3        5.11        7.40      2.99 o
 -16   8   3      212.13      258.15      6.90 o
 -14   8   3      235.26      235.87      6.24 o
 -12   8   3      226.47      210.98      5.91 o
 -10   8   3      101.18       97.03      3.65 o
  -8   8   3       29.11       32.37      2.30 o
  -6   8   3       58.95       31.06      1.89 o
  -4   8   3      439.91      447.91      5.17 o
  -2   8   3      103.83       95.57      2.16 o
   0   8   3       97.55       98.62      2.47 o
   2   8   3      213.26      155.91      2.97 o
   4   8   3       67.79       64.87      2.32 o
   6   8   3       15.77       18.52      1.98 o
   8   8   3      498.56      468.21      7.60 o
  10   8   3      369.49      343.36      6.17 o
  12   8   3      122.90      134.11      5.06 o
  14   8   3      287.68      271.65      6.56 o
  16   8   3        1.96        3.51      2.72 o
  18   8   3        1.74        2.71      2.82 o
  20   8   3        7.92       10.15      3.09 o
  22   8   3       22.48       24.06      4.10 o
 -19   9   3       11.14        3.01      4.03 o
 -17   9   3      103.60      122.80      5.88 o
 -15   9   3       95.86      111.71      5.07 o
 -13   9   3      138.27      122.72      5.17 o
 -11   9   3      635.79      595.02     10.44 o
  -9   9   3      320.63      333.21      7.66 o
  -7   9   3      768.53      786.00      9.51 o
  -5   9   3      454.50      511.95      9.37 o
  -3   9   3      448.55      422.61      5.61 o
  -1   9   3       79.46       69.25      2.44 o
   1   9   3      137.22      107.79      3.13 o
   3   9   3       47.43       34.00      2.13 o
   5   9   3       26.94       17.11      2.36 o
   7   9   3        3.87        5.42      2.21 o
   9   9   3       13.12        5.92      2.13 o
  11   9   3      103.92       86.08      3.54 o
  13   9   3      247.45      251.53      6.83 o
  15   9   3        2.82        4.73      2.73 o
  17   9   3        0.43        4.14      3.17 o
  19   9   3       51.96       45.96      4.69 o
 -16  10   3       74.18       91.09      5.92 o
 -14  10   3        8.33       15.67      4.23 o
 -12  10   3       74.04       67.17      5.05 o
 -10  10   3        1.53        1.38      3.32 o
  -8  10   3      147.94      155.88      6.12 o
  -6  10   3       26.61       35.79      4.23 o
  -4  10   3        4.46       -0.41      3.30 o
  -2  10   3      172.72      150.10      5.36 o
   0  10   3        3.43       -0.25      2.49 o
   2  10   3      238.68      225.41      5.49 o
   4  10   3       93.36       78.79      4.27 o
   6  10   3       83.20       86.83      4.22 o
   8  10   3      204.22      198.59      5.72 o
  10  10   3      227.85      201.45      5.93 o
  12  10   3       21.99       26.14      4.29 o
  14  10   3      103.76      109.88      6.01 o
  16  10   3       38.15       19.75      4.81 o
 -11  11   3       40.62       40.61      4.98 o
  -9  11   3       17.65       17.24      4.34 o
  -7  11   3       14.71        2.12      3.69 o
  -5  11   3        8.88        7.42      3.73 o
  -3  11   3      236.33      260.98      8.13 o
  -1  11   3      193.30      222.89      8.04 o
   1  11   3       93.57       94.55      5.17 o
   3  11   3       64.26       63.07      4.40 o
   5  11   3       59.48       66.81      5.40 o
   7  11   3       15.04        6.00      3.28 o
   9  11   3       83.98       99.75      5.93 o
  11  11   3       34.25       38.28      5.14 o
  -2  12   3      382.92      410.08     14.38 o
   0  12   3       85.41      108.26      6.65 o
   2  12   3       92.61      122.45      9.49 o
 -30   0   4       63.62       61.02      8.66 o
 -28   0   4       36.64       43.68      7.40 o
 -26   0   4       44.49       45.95      6.31 o
 -24   0   4      448.87      404.33     13.86 o
 -22   0   4      270.74      278.40      9.45 o
 -20   0   4      190.82      185.26      6.28 o
 -18   0   4     1215.08     1193.16     15.96 o
 -16   0   4     2052.07     2244.15     25.63 o
 -14   0   4     3319.91     3209.67     36.88 o
 -12   0   4     1995.84     2215.80     26.36 o
 -10   0   4     3523.36     3215.56     36.01 o
  -8   0   4     1662.91     1750.13     22.33 o
  -6   0   4      325.53      292.71      5.47 o
  -4   0   4     2447.85     2142.27     19.95 o
  -2   0   4     4587.76     4175.17     38.94 o
   0   0   4      631.68      608.62      6.63 o
   2   0   4      178.12      167.48      3.44 o
   4   0   4     2917.35     3332.29     29.51 o
   6   0   4       40.28       50.90      1.58 o
   8   0   4      231.95      265.24      3.99 o
  10   0   4     4577.15     5099.63     42.97 o
  12   0   4     2134.67     2433.03     21.93 o
  14   0   4     1563.30     1556.83     15.26 o
  16   0   4     1682.14     1589.47     15.20 o
  18   0   4      511.21      498.82      6.93 o
  20   0   4      180.98      210.55      4.86 o
  22   0   4      118.23      119.66      5.31 o
  24   0   4       19.60       13.51      3.55 o
  26   0   4      405.28      420.93     11.57 o
  28   0   4       58.59       62.25      5.78 o
  30   0   4       13.91        9.20      5.86 o
 -29   1   4        9.21       12.40      4.68 o
 -27   1   4       62.85       56.60      4.80 o
 -25   1   4       99.80      101.80      4.71 o
 -23   1   4      121.84      114.31      4.53 o
 -21   1   4      238.36      250.03      5.47 o
 -19   1   4      568.72      538.90      7.41 o
 -17   1   4      178.00      187.22      4.32 o
 -15   1   4       51.72       59.12      2.28 o
 -13   1   4      278.73      272.53      4.19 o
 -11   1   4     4339.27     4875.15     34.87 o
  -9   1   4     1466.76     1323.36     10.63 o
  -7   1   4     2225.63     2281.08     16.59 o
  -5   1   4      117.44       68.05      1.76 o
  -3   1   4     1044.79     1001.61      7.46 o
  -1   1   4     9323.63     9206.49     55.55 o
   1   1   4     1697.97     1622.83     10.42 o
   3   1   4     5993.36     6038.89     35.33 o
   5   1   4      161.47      145.26      2.25 o
   7   1   4     1746.54     1469.25      9.53 o
   9   1   4      869.22      884.91      6.33 o
  11   1   4     5967.31     6631.14     36.54 o
  13   1   4       27.73       49.83      1.52 o
  15   1   4        6.00        7.93      1.12 o
  17   1   4     1532.47     1538.82     10.34 o
  19   1   4      310.62      302.46      3.63 o
  21   1   4       24.39       19.65      1.82 o
  23   1   4      397.22      375.63      5.77 o
  25   1   4       33.30       35.79      3.65 o
  27   1   4       78.73       80.24      4.36 o
  29   1   4       31.77       28.11      4.17 o
 -28   2   4       63.54       76.20      6.42 o
 -26   2   4      138.73      133.90      5.51 o
 -24   2   4       72.59       77.98      4.60 o
 -22   2   4      341.92      299.74      5.93 o
 -20   2   4      179.28      174.01      4.35 o
 -18   2   4      522.58      453.48      6.12 o
 -16   2   4       57.25       46.48      2.21 o
 -14   2   4      456.43      462.45      5.60 o
 -12   2   4      845.93      734.14      7.41 o
 -10   2   4     3223.32     3548.91     25.14 o
  -8   2   4     5753.30     6379.77     41.77 o
  -6   2   4      164.40      114.92      2.10 o
  -4   2   4     3991.64     3816.64     25.35 o
  -2   2   4     3264.08     3400.33     20.87 o
   0   2   4     8397.61     8231.37     46.61 o
   2   2   4      138.22      177.97      2.21 o
   4   2   4     5169.16     5125.63     30.98 o
   6   2   4     6150.58     6697.96     43.39 o
   8   2   4     2939.86     2941.50     19.53 o
  10   2   4      305.67      295.58      2.99 o
  12   2   4      761.55      909.42      6.65 o
  14   2   4      195.93      206.88      2.79 o
  16   2   4      142.57      143.61      2.54 o
  18   2   4      333.28      357.41      4.24 o
  20   2   4      735.75      678.81      7.50 o
  22   2   4      103.83       94.97      3.11 o
  24   2   4      417.38      437.16      7.32 o
  26   2   4      134.09      128.28      4.84 o
  28   2   4      347.37      370.29      8.87 o
 -29   3   4       29.02       47.12      6.01 o
 -27   3   4      292.05      264.64      7.88 o
 -25   3   4       30.03       31.73      4.03 o
 -23   3   4      383.11      422.38      7.70 o
 -21   3   4      473.66      501.07      8.70 o
 -19   3   4      238.90      219.75      4.51 o
 -17   3   4      870.99      829.25      8.71 o
 -15   3   4      429.25      385.26      5.04 o
 -13   3   4      649.75      588.58      6.37 o
 -11   3   4     3139.65     3034.28     21.39 o
  -9   3   4     1964.58     2168.20     19.86 o
  -7   3   4     2082.25     2392.59     16.92 o
  -5   3   4     1879.84     2100.94     14.89 o
  -3   3   4     1290.54      976.84      7.46 o
  -1   3   4     9154.85     8540.35     50.86 o
   1   3   4      982.80     1286.99      8.82 o
   3   3   4     4457.09     4829.19     30.99 o
   5   3   4     2732.12     2587.27     19.13 o
   7   3   4     2089.49     2202.47     17.93 o
   9   3   4     2216.63     2272.85     17.96 o
  11   3   4      233.86      237.33      3.60 o
  13   3   4      113.10       89.34      2.09 o
  15   3   4      527.07      505.27      4.91 o
  17   3   4      686.65      759.95      6.69 o
  19   3   4       96.99       81.04      2.62 o
  21   3   4     2339.63     2172.96     18.22 o
  23   3   4      412.41      456.66      6.99 o
  25   3   4      152.80      152.99      5.17 o
  27   3   4       54.33       60.29      4.57 o
  29   3   4       35.42       33.28      4.71 o
 -28   4   4      116.36      103.20      6.56 o
 -26   4   4       87.03       74.23      5.03 o
 -24   4   4       25.69       38.36      3.87 o
 -22   4   4       75.47       96.73      4.38 o
 -20   4   4      427.96      384.04      6.14 o
 -18   4   4      107.65      113.88      3.27 o
 -16   4   4      334.01      351.97      5.56 o
 -14   4   4       14.29       12.72      1.62 o
 -12   4   4      269.89      334.87      5.06 o
 -10   4   4      283.07      301.56      3.92 o
  -8   4   4       99.11       82.69      1.94 o
  -6   4   4       45.07       39.56      1.71 o
  -4   4   4      349.74      391.39      4.23 o
  -2   4   4     7000.77     6856.83     43.58 o
   0   4   4      313.20      380.55      4.02 o
   2   4   4     1154.82      979.07      7.23 o
   4   4   4      151.65      248.56      2.88 o
   6   4   4      373.90      393.12      5.62 o
   8   4   4     1109.22     1177.17     12.14 o
  10   4   4     2393.09     2520.83     23.91 o
  12   4   4     1387.02     1395.21     14.81 o
  14   4   4      135.51      132.40      3.37 o
  16   4   4       17.83       14.37      1.99 o
  18   4   4      502.15      508.14      7.05 o
  20   4   4     1518.30     1566.09     17.56 o
  22   4   4      876.84      925.04     11.80 o
  24   4   4      407.83      374.33      6.29 o
  26   4   4       48.44       39.37      3.66 o
  28   4   4       31.10       28.76      3.74 o
 -27   5   4       56.73       52.03      5.62 o
 -25   5   4       82.67      109.65      5.59 o
 -23   5   4      183.14      161.24      7.12 o
 -21   5   4      376.66      327.57      6.63 o
 -19   5   4     1069.30      889.45     12.01 o
 -17   5   4      345.96      336.91      5.44 o
 -15   5   4      465.70      488.90      6.40 o
 -13   5   4      116.71       95.83      2.59 o
 -11   5   4      123.40      102.61      2.35 o
  -9   5   4      112.07      134.56      2.74 o
  -7   5   4       36.47       21.07      1.69 o
  -5   5   4     4498.32     4626.06     30.44 o
  -3   5   4     1109.68     1140.13      8.39 o
  -1   5   4     2512.88     2771.79     18.89 o
   1   5   4      172.80      146.03      2.30 o
   3   5   4      100.74      107.97      2.27 o
   5   5   4     2581.34     2712.94     20.48 o
   7   5   4      139.07       92.02      3.41 o
   9   5   4       66.18       61.55      2.73 o
  11   5   4      267.21      270.92      5.20 o
  13   5   4      408.87      355.62      7.31 o
  15   5   4      900.32      899.44     10.94 o
  17   5   4      359.43      374.06      7.09 o
  19   5   4      211.02      182.72      6.27 o
  21   5   4      330.12      315.25      6.57 o
  23   5   4       54.30       38.81      3.29 o
  25   5   4       20.80       19.31      3.90 o
  27   5   4        6.16       10.04      4.08 o
 -26   6   4        6.83       11.85      4.71 o
 -24   6   4        7.58       16.28      3.66 o
 -22   6   4        0.41        4.70      3.26 o
 -20   6   4      146.22      164.42      5.59 o
 -18   6   4       30.10        8.52      2.35 o
 -16   6   4      537.14      516.21      7.13 o
 -14   6   4      218.76      207.96      4.14 o
 -12   6   4      242.70      227.63      4.29 o
 -10   6   4       78.13       60.31      2.39 o
  -8   6   4     1563.18     1540.07     12.43 o
  -6   6   4      155.39      146.26      2.87 o
  -4   6   4     1226.18     1278.71      9.93 o
  -2   6   4     1659.70     1693.54     12.31 o
   0   6   4      272.27      287.49      3.53 o
   2   6   4       34.79       54.53      1.51 o
   4   6   4      166.12      205.43      3.54 o
   6   6   4      385.74      429.52      5.21 o
   8   6   4       27.01       28.33      2.49 o
  10   6   4      179.09      201.45      5.36 o
  12   6   4      306.62      330.20      7.57 o
  14   6   4      264.13      246.18      6.29 o
  16   6   4        3.36        0.53      1.97 o
  18   6   4      729.41      712.47     14.42 o
  20   6   4       56.45       54.63      3.52 o
  22   6   4       14.06       17.49      2.85 o
  24   6   4       23.27       20.50      3.65 o
 -23   7   4       90.53      108.42      5.70 o
 -21   7   4       34.86       22.70      3.61 o
 -19   7   4        7.27        6.57      3.07 o
 -17   7   4      218.65      215.70      6.11 o
 -15   7   4       28.94       26.34      2.68 o
 -13   7   4      474.09      480.65      7.46 o
 -11   7   4      203.57      179.95      4.17 o
  -9   7   4      874.60      857.64      8.59 o
  -7   7   4      181.15      172.29      3.22 o
  -5   7   4       38.33       56.34      2.11 o
  -3   7   4      411.12      415.90      4.53 o
  -1   7   4      163.54      178.07      3.25 o
   1   7   4       28.03       19.49      1.37 o
   3   7   4       51.89       58.26      1.89 o
   5   7   4      565.66      597.91      6.83 o
   7   7   4      366.79      353.98      5.43 o
   9   7   4      565.36      632.20      9.65 o
  11   7   4      637.48      720.89     10.74 o
  13   7   4      202.24      227.65      6.52 o
  15   7   4       87.26      114.28      4.11 o
  17   7   4      231.72      202.71      6.28 o
  19   7   4        2.17       -1.08      2.79 o
  21   7   4        0.62       -2.51      2.51 o
  23   7   4       46.01       39.98      4.02 o
 -22   8   4       46.92       42.48      4.52 o
 -20   8   4       46.09       43.91      4.30 o
 -18   8   4       88.57       97.27      4.72 o
 -16   8   4       31.62       27.36      3.34 o
 -14   8   4      196.97      176.00      5.72 o
 -12   8   4      416.91      412.01      7.02 o
 -10   8   4     1325.46     1367.10     13.58 o
  -8   8   4      231.56      221.49      4.39 o
  -6   8   4      409.90      507.33      6.17 o
  -4   8   4      188.25      157.15      3.25 o
  -2   8   4      156.20      166.03      3.64 o
   0   8   4       71.07       45.08      3.09 o
   2   8   4       67.88       54.53      2.18 o
   4   8   4      102.28      120.67      3.24 o
   6   8   4      127.50      124.24      3.51 o
   8   8   4      192.24      220.18      6.40 o
  10   8   4       53.95       46.60      3.19 o
  12   8   4      271.91      317.92      7.36 o
  14   8   4        6.15        1.67      2.92 o
  16   8   4      123.84      151.47      6.90 o
  18   8   4      103.89      111.49      6.56 o
  20   8   4       34.38       24.36      3.77 o
  22   8   4       23.90       17.54      3.84 o
 -19   9   4        1.00        0.04      3.88 o
 -17   9   4       84.16       80.59      5.40 o
 -15   9   4       11.16       13.74      3.65 o
 -13   9   4      115.24      120.94      5.33 o
 -11   9   4      145.53      146.61      6.02 o
  -9   9   4       30.49       22.75      3.86 o
  -7   9   4       39.26       36.19      3.08 o
  -5   9   4      415.89      371.88      6.26 o
  -3   9   4      136.41      132.71      4.05 o
  -1   9   4      113.20      127.75      4.23 o
   1   9   4      292.07      308.40      5.44 o
   3   9   4      152.15      154.97      4.56 o
   5   9   4      130.95      111.83      4.42 o
   7   9   4      411.45      444.59      7.69 o
   9   9   4      573.06      480.77      8.69 o
  11   9   4       76.14       83.51      4.34 o
  13   9   4      100.91       92.80      5.51 o
  15   9   4        4.15       -2.48      3.59 o
  17   9   4       42.74       51.98      5.63 o
  19   9   4       51.41       72.30      9.24 o
 -16  10   4       83.60      109.25      5.99 o
 -14  10   4      288.52      300.16      9.56 o
 -12  10   4      252.17      250.68      8.85 o
 -10  10   4       50.05       27.39      4.21 o
  -8  10   4       87.87       86.34      5.24 o
  -6  10   4      108.11      122.21      5.67 o
  -4  10   4      119.29      102.15      5.26 o
  -2  10   4       95.30      101.45      5.03 o
   0  10   4       29.64       35.43      3.53 o
   2  10   4      146.03      159.13      4.55 o
   4  10   4       86.15       72.57      4.24 o
   6  10   4       25.86       15.83      3.15 o
   8  10   4       48.80       56.58      3.60 o
  10  10   4       82.63       95.58      4.33 o
  12  10   4       52.20       45.53      3.59 o
  14  10   4       29.74       28.81      7.66 o
  16  10   4       11.53       25.35      7.90 o
 -11  11   4       12.79       20.80      5.75 o
  -9  11   4        1.89        3.55      4.06 o
  -7  11   4       34.41       26.03      4.36 o
  -5  11   4      116.24      147.13      6.44 o
  -3  11   4      214.90      227.51      7.67 o
  -1  11   4      123.23      111.70      5.61 o
   1  11   4      208.36      183.58     10.32 o
   3  11   4      140.70      194.75      9.03 o
   5  11   4       51.50       52.87      4.57 o
   7  11   4        2.36       -1.13      3.76 o
   9  11   4       15.74       21.71      3.94 o
  11  11   4       70.14       75.52      6.44 o
 -28   0   5        0.42       -6.76     12.16 o
 -26   0   5       22.28       22.45      5.71 o
 -24   0   5      109.14      108.82      7.16 o
 -22   0   5      360.53      395.25     11.51 o
 -20   0   5      656.13      614.44     13.83 o
 -18   0   5      413.21      418.67      9.08 o
 -16   0   5      498.97      502.83      9.84 o
 -14   0   5      682.42      643.30     11.71 o
 -12   0   5     3443.49     3583.65     40.52 o
 -10   0   5     1159.78     1066.71     14.62 o
  -8   0   5     7174.16     7131.22     82.88 o
  -6   0   5      291.66      234.23      4.66 o
  -4   0   5     2911.78     2787.88     26.25 o
  -2   0   5     1067.70     1057.96     12.37 o
   0   0   5      733.17      707.90      8.40 o
   2   0   5       22.07        7.12      1.16 o
   4   0   5     1784.59     1929.05     17.91 o
   6   0   5     2526.52     2666.68     24.15 o
   8   0   5        1.04        0.60      1.24 o
  10   0   5      217.31      171.70      3.54 o
  12   0   5      464.64      428.52      5.86 o
  14   0   5      154.33      143.45      3.57 o
  16   0   5       30.02       29.19      2.19 o
  18   0   5      442.70      478.23      6.77 o
  20   0   5      214.66      177.45      4.51 o
  22   0   5        0.96       -1.63      2.31 o
  24   0   5       49.86       54.61      3.90 o
  26   0   5        7.90        9.64      4.32 o
  28   0   5      276.08      299.13     11.61 o
 -29   1   5       20.42       15.51      5.93 o
 -27   1   5        0.95       -1.56      3.31 o
 -25   1   5      510.89      505.32     10.29 o
 -23   1   5      335.64      352.29      7.78 o
 -21   1   5      756.11      756.14     10.80 o
 -19   1   5       37.17       39.89      2.83 o
 -17   1   5      143.66      149.40      3.73 o
 -15   1   5      550.79      656.66      7.99 o
 -13   1   5      689.93      710.44      8.20 o
 -11   1   5      265.58      259.33      4.39 o
  -9   1   5     1451.92     1454.35     12.89 o
  -7   1   5     2839.53     2812.00     20.88 o
  -5   1   5     4006.53     3836.74     26.68 o
  -3   1   5      393.00      389.53      3.88 o
  -1   1   5      557.44      430.58      4.13 o
   1   1   5     3123.98     2992.25     19.06 o
   3   1   5     3390.89     3093.83     19.65 o
   5   1   5     1450.84     1275.49      8.66 o
   7   1   5      592.90      571.65      4.55 o
   9   1   5      534.53      520.99      4.42 o
  11   1   5      704.92      813.12      6.28 o
  13   1   5      574.19      612.21      5.18 o
  15   1   5      770.52      695.79      5.75 o
  17   1   5      234.85      253.21      3.34 o
  19   1   5      117.40       98.66      2.40 o
  21   1   5      359.39      335.03      4.82 o
  23   1   5       37.94       49.49      3.12 o
  25   1   5      235.13      244.28      6.22 o
  27   1   5      316.89      325.67      7.36 o
  29   1   5       24.25       41.98      4.84 o
 -28   2   5       53.68       58.21      6.05 o
 -26   2   5      168.30      162.90      6.12 o
 -24   2   5      571.98      522.74      9.36 o
 -22   2   5      768.28      705.30     11.16 o
 -20   2   5       53.26       64.55      3.20 o
 -18   2   5      315.87      312.82      5.57 o
 -16   2   5      214.99      205.88      3.99 o
 -14   2   5       69.76       74.05      2.73 o
 -12   2   5     1712.41     1615.21     13.67 o
 -10   2   5     1256.56     1408.96     11.57 o
  -8   2   5     1739.04     1674.10     13.13 o
  -6   2   5     2434.93     2392.79     17.07 o
  -4   2   5     5540.91     6088.77     42.30 o
  -2   2   5     4578.70     4637.68     30.64 o
   0   2   5      280.89      399.30      3.66 o
   2   2   5     4204.34     4158.99     24.83 o
   4   2   5     4245.37     3896.73     23.87 o
   6   2   5     1852.07     1952.10     12.40 o
   8   2   5      723.78      719.92      5.49 o
  10   2   5     1040.47     1300.80      8.98 o
  12   2   5      272.76      353.85      3.69 o
  14   2   5      282.03      267.41      3.22 o
  16   2   5      146.99      123.19      2.45 o
  18   2   5      249.50      243.77      3.89 o
  20   2   5      356.96      309.77      4.87 o
  22   2   5      163.50      189.11      4.40 o
  24   2   5      340.67      317.39      6.32 o
  26   2   5       72.04       78.53      4.44 o
  28   2   5       54.88       64.76      4.69 o
 -27   3   5       26.50       29.61      7.77 o
 -25   3   5      369.78      388.39      9.24 o
 -23   3   5       92.30      122.99      4.91 o
 -21   3   5      340.14      291.53      6.14 o
 -19   3   5      175.46      167.11      4.34 o
 -17   3   5      434.73      447.11      6.14 o
 -15   3   5      466.14      446.96      5.74 o
 -13   3   5      268.47      265.29      4.22 o
 -11   3   5     1345.69     1400.96     12.18 o
  -9   3   5     1042.82     1194.41      9.61 o
  -7   3   5     4198.49     4755.57     31.87 o
  -5   3   5     2079.58     2305.50     16.38 o
  -3   3   5     3970.31     3930.21     26.44 o
  -1   3   5     3126.57     3819.71     24.96 o
   1   3   5     2630.51     2723.20     17.73 o
   3   3   5        1.36        0.70      0.80 o
   5   3   5     4028.64     4120.55     26.90 o
   7   3   5     2169.35     2360.87     17.33 o
   9   3   5      313.44      361.33      4.26 o
  11   3   5       16.45       14.65      1.64 o
  13   3   5      264.09      198.59      3.06 o
  15   3   5      343.70      284.21      3.56 o
  17   3   5       63.32       57.31      2.06 o
  19   3   5      741.82      727.70      7.72 o
  21   3   5       21.59       18.93      2.68 o
  23   3   5      294.60      271.55      5.51 o
  25   3   5        3.55       11.95      2.93 o
  27   3   5       69.48       80.77      4.88 o
 -28   4   5       65.90       61.26      5.99 o
 -26   4   5        2.43        4.39      3.79 o
 -24   4   5      110.30      130.56      5.42 o
 -22   4   5      235.54      222.76      6.44 o
 -20   4   5     1033.52      935.74     11.41 o
 -18   4   5      156.06      168.50      4.15 o
 -16   4   5      297.66      322.28      4.99 o
 -14   4   5      472.43      476.98      6.30 o
 -12   4   5      275.22      264.88      4.01 o
 -10   4   5     2229.93     2211.63     16.00 o
  -8   4   5     1057.53     1095.26      8.90 o
  -6   4   5     1350.07     1363.82     11.10 o
  -4   4   5      982.47     1036.23      8.55 o
  -2   4   5     1947.37     2048.90     13.64 o
   0   4   5      227.98      198.95      2.67 o
   2   4   5     2553.52     2683.33     18.14 o
   4   4   5      245.30      270.71      3.34 o
   6   4   5      318.66      244.08      3.54 o
   8   4   5      111.21      147.20      3.17 o
  10   4   5      186.02      188.16      3.27 o
  12   4   5     1094.74     1069.43     11.02 o
  14   4   5      832.33      807.10     10.09 o
  16   4   5       47.68       37.98      2.05 o
  18   4   5       12.35        7.86      2.06 o
  20   4   5      417.32      403.35      9.14 o
  22   4   5       26.55       25.68      3.54 o
  24   4   5      220.56      207.78      7.93 o
  26   4   5       34.43       37.64      4.63 o
 -25   5   5      104.89      114.27      5.77 o
 -23   5   5       31.20       34.27      4.09 o
 -21   5   5      383.77      371.88      7.98 o
 -19   5   5       98.33       99.82      3.86 o
 -17   5   5       32.23       39.04      2.66 o
 -15   5   5      160.34      168.90      3.79 o
 -13   5   5      243.94      252.26      4.06 o
 -11   5   5      980.13      949.30      8.41 o
  -9   5   5      759.95      801.57      7.67 o
  -7   5   5     1454.38     1501.43     11.96 o
  -5   5   5     2506.91     2437.32     17.66 o
  -3   5   5     2288.67     2338.44     14.99 o
  -1   5   5     2407.67     2635.94     16.81 o
   1   5   5      369.07      341.18      4.10 o
   3   5   5      192.60      215.46      3.49 o
   5   5   5      200.67      210.86      3.41 o
   7   5   5     1048.90     1005.64     11.22 o
   9   5   5     1286.88     1272.54     13.59 o
  11   5   5      664.27      618.78      8.52 o
  13   5   5      225.00      172.88      5.38 o
  15   5   5      358.01      342.32      8.68 o
  17   5   5      130.54      138.60      3.82 o
  19   5   5      599.24      606.27      8.93 o
  21   5   5      170.39      151.39      4.77 o
  23   5   5       70.46       79.15      3.97 o
  25   5   5        6.93        6.99      3.80 o
 -24   6   5       14.06       12.23      4.31 o
 -22   6   5       48.86       64.91      4.73 o
 -20   6   5       35.97       44.25      3.95 o
 -18   6   5      317.74      301.02      6.18 o
 -16   6   5       52.85       45.73      2.70 o
 -14   6   5       47.90       43.09      2.61 o
 -12   6   5      251.77      259.31      4.69 o
 -10   6   5      849.33      904.86      9.12 o
  -8   6   5      186.84      195.23      3.58 o
  -6   6   5      166.78      139.69      2.77 o
  -4   6   5      321.15      325.35      4.03 o
  -2   6   5     1944.43     2029.69     14.75 o
   0   6   5      638.82      687.99      6.98 o
   2   6   5      150.21      118.39      2.28 o
   4   6   5      652.94      649.38      7.07 o
   6   6   5      128.54      106.40      3.45 o
   8   6   5      168.64      177.43      4.95 o
  10   6   5      131.06      140.21      4.38 o
  12   6   5      252.04      227.96      5.70 o
  14   6   5     1409.35     1419.57     17.19 o
  16   6   5      148.32      142.82      4.60 o
  18   6   5      676.44      637.13     12.05 o
  20   6   5      110.75       93.77      3.78 o
  22   6   5       22.31       18.36      4.43 o
  24   6   5       70.24       78.80      6.53 o
 -23   7   5        6.65        5.49      3.86 o
 -21   7   5       21.37       17.06      3.79 o
 -19   7   5      259.62      283.32      7.32 o
 -17   7   5      102.23      129.32      5.08 o
 -15   7   5      495.76      489.20      7.90 o
 -13   7   5      165.28      158.44      5.18 o
 -11   7   5      412.24      393.15      6.06 o
  -9   7   5      146.72      152.33      3.61 o
  -7   7   5      559.11      553.55      5.93 o
  -5   7   5       51.33       33.92      1.84 o
  -3   7   5       37.65       45.72      1.92 o
  -1   7   5      569.67      623.07      6.48 o
   1   7   5      580.59      554.58      5.99 o
   3   7   5      359.94      302.55      5.45 o
   5   7   5      204.61      183.38      3.92 o
   7   7   5      339.67      338.89      5.77 o
   9   7   5       77.98       85.29      5.14 o
  11   7   5      290.22      278.51      7.50 o
  13   7   5       85.36      105.44      4.96 o
  15   7   5      652.68      646.38     12.20 o
  17   7   5      229.24      220.83      8.08 o
  19   7   5       64.86       71.43      6.89 o
  21   7   5       36.80       33.76      3.29 o
  23   7   5       12.22       10.26      3.70 o
 -20   8   5       11.76       16.88      4.10 o
 -18   8   5      137.30      136.43      6.03 o
 -16   8   5      101.48      133.00      5.31 o
 -14   8   5        2.81        2.49      2.89 o
 -12   8   5      496.74      533.98      9.06 o
 -10   8   5      167.66      166.72      4.61 o
  -8   8   5      355.20      348.47      5.98 o
  -6   8   5       16.34        8.22      2.13 o
  -4   8   5      376.36      344.29      5.47 o
  -2   8   5      240.02      242.27      4.70 o
   0   8   5      144.60      112.33      3.37 o
   2   8   5      395.56      335.62      4.95 o
   4   8   5       42.33       62.45      3.06 o
   6   8   5       37.05       35.47      2.29 o
   8   8   5      558.84      527.27      9.13 o
  10   8   5      363.10      303.06      6.42 o
  12   8   5        7.65       11.13      3.35 o
  14   8   5      194.07      179.83      6.95 o
  16   8   5       90.79      101.22      6.26 o
  18   8   5      121.04      137.44      7.02 o
  20   8   5      135.22      157.26      7.71 o
 -19   9   5       30.22       29.63      5.36 o
 -17   9   5       41.35       53.49      5.03 o
 -15   9   5       12.90       23.56      6.08 o
 -13   9   5      168.28      179.06      6.25 o
 -11   9   5      414.18      389.19      9.87 o
  -9   9   5       95.49      105.46      4.92 o
  -7   9   5      228.71      238.63      6.12 o
  -5   9   5       11.92        9.80      3.01 o
  -3   9   5       16.44        7.96      2.66 o
  -1   9   5      128.11      111.80      3.93 o
   1   9   5       58.26       55.78      2.99 o
   3   9   5       35.80       25.02      3.08 o
   5   9   5        7.16        4.63      2.75 o
   7   9   5       97.19       84.90      4.65 o
   9   9   5       21.95       23.44      3.56 o
  11   9   5       12.12       18.07      3.94 o
  13   9   5       68.32       84.65      5.91 o
  15   9   5        3.57        4.05      4.33 o
  17   9   5       95.87       88.42      6.64 o
 -14  10   5       59.50       73.36      5.41 o
 -12  10   5       22.77       29.32      4.40 o
 -10  10   5       74.53       84.61      5.57 o
  -8  10   5      101.21       86.49      5.28 o
  -6  10   5      159.65      147.68      6.10 o
  -4  10   5      103.04      115.29      5.46 o
  -2  10   5      174.16      186.86      6.36 o
   0  10   5       36.17       44.87      4.00 o
   2  10   5      180.14      175.63      6.60 o
   4  10   5       59.39       44.88      3.88 o
   6  10   5      161.91      173.69      5.61 o
   8  10   5      117.06      111.31      5.75 o
  10  10   5       49.80       55.94      4.41 o
  12  10   5       41.35       59.73      6.55 o
  14  10   5        6.60        7.61      4.81 o
  -9  11   5        8.74        7.08      4.85 o
  -7  11   5       12.26       23.97      5.18 o
  -5  11   5       29.08       24.31      4.66 o
  -3  11   5       42.35       43.49      6.38 o
  -1  11   5       20.64       26.20      4.67 o
   1  11   5       29.32       23.34      3.92 o
   3  11   5       58.31       54.78      6.00 o
   5  11   5       15.43       13.05      3.77 o
   7  11   5        6.01       -0.76      4.44 o
   9  11   5       56.01       53.19      4.87 o
 -28   0   6        2.75       -1.14      7.28 o
 -26   0   6       35.30       38.40      5.78 o
 -24   0   6      237.02      220.39      9.45 o
 -22   0   6      171.92      218.95     14.16 o
 -20   0   6       90.86      107.00      6.80 o
 -18   0   6      230.75      231.23      8.71 o
 -16   0   6      285.16      262.56      7.80 o
 -14   0   6     1705.61     1873.30     25.30 o
 -12   0   6     1667.16     1662.87     28.67 o
 -10   0   6      272.92      282.52      6.48 o
  -8   0   6       28.10       42.83      2.89 o
  -6   0   6       46.01       61.55      2.61 o
  -4   0   6     2919.90     2925.25     30.67 o
  -2   0   6     1762.00     1807.48     23.38 o
   0   0   6     6894.28     6775.96     62.23 o
   2   0   6    20003.60    21176.01    178.36 o
   4   0   6      938.02     1163.80     11.37 o
   6   0   6     1642.57     1380.63     13.95 o
   8   0   6     1110.53     1014.24     11.53 o
  10   0   6       85.30       70.34      2.59 o
  12   0   6      474.00      488.48      7.15 o
  14   0   6        6.90        1.78      1.56 o
  16   0   6      163.70      182.41      4.29 o
  18   0   6      157.26      149.94      4.05 o
  20   0   6      720.64      669.99     11.13 o
  22   0   6        8.54        3.69      2.69 o
  24   0   6       71.30       80.92      6.31 o
  26   0   6        0.09       -1.01      3.94 o
  28   0   6       72.70       77.88      7.07 o
 -29   1   6       46.54       34.68      6.81 o
 -27   1   6       51.78       68.59      6.72 o
 -25   1   6       15.62       18.10      3.75 o
 -23   1   6       36.17       40.39      4.08 o
 -21   1   6     1045.29     1119.59     14.25 o
 -19   1   6     1565.28     1630.57     18.01 o
 -17   1   6      248.81      211.60      5.37 o
 -15   1   6      394.00      394.10      6.15 o
 -13   1   6      968.68      903.44      9.82 o
 -11   1   6      273.03      217.67      4.25 o
  -9   1   6      984.30     1137.25     10.87 o
  -7   1   6      560.74      552.92      5.99 o
  -5   1   6     1635.87     1923.75     15.13 o
  -3   1   6      116.60      175.42      2.84 o
  -1   1   6      858.51      860.23      6.98 o
   1   1   6     1949.55     1988.86     13.04 o
   3   1   6     3941.35     3825.92     24.26 o
   5   1   6       35.98       16.67      1.22 o
   7   1   6     1569.22     1417.72      9.57 o
   9   1   6     1671.11     1946.70     12.95 o
  11   1   6      197.41      171.00      3.02 o
  13   1   6      266.73      228.11      3.09 o
  15   1   6      154.51      156.71      2.65 o
  17   1   6       40.67       49.72      1.70 o
  19   1   6      107.12      115.13      2.58 o
  21   1   6      613.23      624.51      7.01 o
  23   1   6      191.82      172.11      4.81 o
  25   1   6       17.82       26.41      3.35 o
  27   1   6        9.79        6.42      3.39 o
 -28   2   6       11.49       15.26      5.07 o
 -26   2   6        0.94        2.94      4.00 o
 -24   2   6      201.83      225.67      7.64 o
 -22   2   6     1539.62     1559.70     18.06 o
 -20   2   6      245.44      240.75      7.75 o
 -18   2   6      716.93      701.84      9.63 o
 -16   2   6      940.47      897.53     11.47 o
 -14   2   6      263.53      243.64      4.79 o
 -12   2   6      277.19      326.07      5.25 o
 -10   2   6       71.73       64.76      2.39 o
  -8   2   6     1926.65     1988.17     16.53 o
  -6   2   6     4610.03     4823.78     34.45 o
  -4   2   6     1070.13     1222.89     10.00 o
  -2   2   6     1289.73     1406.20     11.05 o
   0   2   6     3339.27     3545.62     23.90 o
   2   2   6     1229.04     1311.14      9.15 o
   4   2   6      815.54      770.56      6.10 o
   6   2   6      401.55      422.05      4.10 o
   8   2   6     1038.36      962.84      7.36 o
  10   2   6      948.38      941.32      7.11 o
  12   2   6      545.37      598.14      5.26 o
  14   2   6      589.23      599.26      5.59 o
  16   2   6      232.88      248.84      3.56 o
  18   2   6      239.49      243.86      4.03 o
  20   2   6      276.02      259.42      4.53 o
  22   2   6      182.63      175.79      4.57 o
  24   2   6      191.48      205.65      6.02 o
  26   2   6      166.02      174.52      6.09 o
  28   2   6      236.63      260.92      7.60 o
 -27   3   6      143.90      176.57      7.92 o
 -25   3   6      439.60      480.84     10.52 o
 -23   3   6       58.87       80.30      4.45 o
 -21   3   6      429.10      400.50      7.93 o
 -19   3   6      147.87      137.56      4.26 o
 -17   3   6       21.28       18.97      2.43 o
 -15   3   6      674.38      661.27      8.36 o
 -13   3   6       27.67       32.16      2.19 o
 -11   3   6      900.68      990.75     11.05 o
  -9   3   6     1629.99     1722.55     14.82 o
  -7   3   6      902.77     1008.63      9.27 o
  -5   3   6     2650.93     2657.84     20.06 o
  -3   3   6      985.58      855.99      7.69 o
  -1   3   6     2168.32     2132.57     15.81 o
   1   3   6     1304.61     1505.55     11.24 o
   3   3   6      671.33      698.22      6.42 o
   5   3   6      768.33      954.15      7.43 o
   7   3   6      230.43      230.35      2.68 o
   9   3   6      293.96      347.10      3.43 o
  11   3   6      131.78      121.64      3.49 o
  13   3   6      581.50      601.33      5.78 o
  15   3   6      114.89      134.28      2.62 o
  17   3   6       71.36       69.09      2.26 o
  19   3   6      320.14      340.19      5.86 o
  21   3   6      213.99      211.54      5.17 o
  23   3   6       11.71       17.15      2.41 o
  25   3   6       99.62       85.38      4.26 o
  27   3   6       66.04       85.35      4.96 o
 -26   4   6       54.23       56.63      5.67 o
 -24   4   6       70.38       89.99      5.38 o
 -22   4   6      182.46      165.95      6.20 o
 -20   4   6      259.15      240.76      5.99 o
 -18   4   6      315.96      334.70      6.37 o
 -16   4   6      365.36      403.61      6.49 o
 -14   4   6      473.86      439.83      6.41 o
 -12   4   6      212.94      210.31      3.65 o
 -10   4   6       13.63       19.17      1.61 o
  -8   4   6      140.54      166.74      3.19 o
  -6   4   6      485.15      556.96      6.17 o
  -4   4   6      446.66      388.82      4.26 o
  -2   4   6      170.44      133.94      2.49 o
   0   4   6     5990.96     6647.70     42.56 o
   2   4   6      671.48      651.90      6.14 o
   4   4   6      408.62      449.14      4.37 o
   6   4   6      223.67      238.40      4.19 o
   8   4   6      471.67      463.08      6.04 o
  10   4   6      373.98      350.94      4.77 o
  12   4   6     1020.14      959.88     10.43 o
  14   4   6      264.33      239.50      5.74 o
  16   4   6      543.60      512.15      6.93 o
  18   4   6       31.75       31.35      2.71 o
  20   4   6       63.03       62.34      3.41 o
  22   4   6      199.31      181.00      5.37 o
  24   4   6       60.31       60.23      4.20 o
  26   4   6       63.16       59.88      9.48 o
 -25   5   6       89.57       90.38      6.16 o
 -23   5   6       30.12       31.00      4.16 o
 -21   5   6        4.08        8.16      3.41 o
 -19   5   6       86.16       68.02      3.72 o
 -17   5   6       25.98       16.87      2.41 o
 -15   5   6      364.54      364.53      6.00 o
 -13   5   6      435.39      404.63      5.70 o
 -11   5   6      404.16      410.68      5.23 o
  -9   5   6      190.52      171.78      3.54 o
  -7   5   6      166.16      161.24      3.21 o
  -5   5   6     1483.73     1461.61     11.73 o
  -3   5   6      126.73      128.70      2.52 o
  -1   5   6     1204.33     1303.91      9.74 o
   1   5   6      331.75      359.94      4.53 o
   3   5   6      127.15      138.63      2.76 o
   5   5   6       51.33       52.88      2.07 o
   7   5   6      123.01      132.97      3.14 o
   9   5   6        5.46        3.26      1.47 o
  11   5   6      901.14      862.13      9.56 o
  13   5   6      205.14      216.92      4.92 o
  15   5   6      958.83      898.39     11.77 o
  17   5   6      703.91      672.16      9.13 o
  19   5   6      307.75      309.99      6.17 o
  21   5   6       63.42       59.11      3.45 o
  23   5   6       15.08       16.54      4.92 o
  25   5   6       42.69       39.45      5.93 o
 -24   6   6       28.25       40.68      5.10 o
 -22   6   6       40.21       39.11      4.27 o
 -20   6   6       84.48       80.22      4.70 o
 -18   6   6       64.22       54.22      4.02 o
 -16   6   6      393.23      344.60      7.96 o
 -14   6   6      374.30      365.99      6.45 o
 -12   6   6       26.55       26.62      2.57 o
 -10   6   6     3245.11     3064.96     25.71 o
  -8   6   6       98.55       79.75      2.54 o
  -6   6   6      326.65      298.33      4.18 o
  -4   6   6       19.35       16.27      1.42 o
  -2   6   6      417.56      471.92      5.87 o
   0   6   6     1964.29     1954.80     15.30 o
   2   6   6      303.94      286.19      3.99 o
   4   6   6      287.13      290.93      6.47 o
   6   6   6      998.19      999.47     10.39 o
   8   6   6      466.18      443.71      5.85 o
  10   6   6      228.87      243.49      5.77 o
  12   6   6      516.64      450.97      7.98 o
  14   6   6      215.86      213.01      6.42 o
  16   6   6      132.00      136.53      4.55 o
  18   6   6      455.05      485.03     11.10 o
  20   6   6      100.25       99.39      6.01 o
  22   6   6       43.71       42.43      4.43 o
  24   6   6       10.29        7.39      3.97 o
 -23   7   6        2.07        3.14      4.02 o
 -21   7   6       38.36       32.94      4.27 o
 -19   7   6       94.45       96.66      4.96 o
 -17   7   6       19.98       21.13      3.39 o
 -15   7   6        8.89       25.17      3.17 o
 -13   7   6      131.14      107.60      4.09 o
 -11   7   6      216.90      231.29      7.12 o
  -9   7   6     2135.49     2050.71     20.94 o
  -7   7   6      790.25      740.52      7.76 o
  -5   7   6       26.65       34.67      2.00 o
  -3   7   6      245.20      233.36      3.72 o
  -1   7   6      132.23      147.01      3.39 o
   1   7   6        0.70       -0.90      1.49 o
   3   7   6       17.18       10.01      1.96 o
   5   7   6       16.82       21.53      2.23 o
   7   7   6       11.68       14.43      2.93 o
   9   7   6      166.92      109.58      3.36 o
  11   7   6      339.85      311.32      7.50 o
  13   7   6       81.03       79.60      4.60 o
  15   7   6      203.51      175.10      8.34 o
  17   7   6       48.70       42.33      4.99 o
  19   7   6       40.06       49.11      5.28 o
  21   7   6       69.62       76.85      4.07 o
 -20   8   6       53.98       57.91      5.72 o
 -18   8   6       39.81       46.02      4.54 o
 -16   8   6      285.85      253.30      7.07 o
 -14   8   6      109.21      110.22      4.92 o
 -12   8   6      121.95      119.63      4.70 o
 -10   8   6      482.93      537.37      8.41 o
  -8   8   6     1273.13     1161.57     12.73 o
  -6   8   6       25.93       29.95      2.60 o
  -4   8   6      362.50      374.32      5.97 o
  -2   8   6      108.78      106.81      3.48 o
   0   8   6       89.84       84.09      3.12 o
   2   8   6      263.68      264.71      5.19 o
   4   8   6       39.81       38.10      2.64 o
   6   8   6      139.95      144.81      4.45 o
   8   8   6      648.62      620.46     10.24 o
  10   8   6      179.35      169.18      6.33 o
  12   8   6       22.05       14.72      4.83 o
  14   8   6       12.47       14.03      3.70 o
  16   8   6       34.77       28.66      4.72 o
  18   8   6      125.37      137.20      7.22 o
  20   8   6       74.17       77.24      8.31 o
 -17   9   6       13.77       10.92      4.62 o
 -15   9   6      111.85      133.80      6.60 o
 -13   9   6        5.54        3.39      3.61 o
 -11   9   6       91.62       73.62      4.74 o
  -9   9   6       17.41       18.14      3.50 o
  -7   9   6        9.39       11.71      3.34 o
  -5   9   6      102.03       90.67      5.03 o
  -3   9   6      182.92      192.29      6.44 o
  -1   9   6      225.93      223.12      5.37 o
   1   9   6       12.29       11.82      2.12 o
   3   9   6      131.97      151.65      5.90 o
   5   9   6      307.17      322.96      8.10 o
   7   9   6       38.39       33.53      3.27 o
   9   9   6       90.70       84.47      5.95 o
  11   9   6       67.50       48.77      4.69 o
  13   9   6       33.17       21.43      4.44 o
  15   9   6       10.95       24.86      5.10 o
  17   9   6       34.74       48.77      6.47 o
 -14  10   6       64.89       81.65      6.16 o
 -12  10   6      162.38      184.47      8.99 o
 -10  10   6       88.93       98.87      7.95 o
  -8  10   6        7.62       20.93      4.30 o
  -6  10   6       17.93       13.43      3.81 o
  -4  10   6       39.52       23.17      3.92 o
  -2  10   6       70.51       71.25      4.63 o
   0  10   6       80.04       75.63      5.04 o
   2  10   6       37.73       43.58      4.83 o
   4  10   6       89.07      108.74      6.06 o
   6  10   6       11.33       -2.78      4.42 o
   8  10   6       22.80       14.55      4.67 o
  10  10   6      124.75      129.89      9.76 o
  12  10   6      109.11      122.67      8.31 o
  -7  11   6       22.10       21.03      5.21 o
  -5  11   6        5.12        6.85      4.25 o
  -3  11   6       28.26       20.54      4.37 o
  -1  11   6        8.95        8.66      4.08 o
   1  11   6       38.67       25.50      5.50 o
   3  11   6       27.29       36.75      5.65 o
   5  11   6        2.84        8.92      5.63 o
   7  11   6       19.46       20.11      4.48 o
 -28   0   7        1.73      -10.30     10.30 o
 -26   0   7       70.06       86.44      8.38 o
 -24   0   7      613.97      622.60     15.78 o
 -22   0   7      492.88      529.38     16.31 o
 -20   0   7     2210.78     2071.00     33.06 o
 -18   0   7     2123.00     2038.98     32.14 o
 -16   0   7     1734.82     1914.37     29.84 o
 -14   0   7      216.18      199.96      6.90 o
 -12   0   7      135.15      115.65      4.78 o
 -10   0   7       16.09       21.79      2.96 o
  -8   0   7      602.22      653.74     10.02 o
  -6   0   7      207.38      329.00      5.89 o
  -4   0   7        1.92        1.04      1.61 o
  -2   0   7    25872.07    31525.34    280.15 o
   0   0   7     3126.91     3099.98     34.52 o
   2   0   7     2288.32     2410.11     22.75 o
   4   0   7      863.99      868.71      9.33 o
   6   0   7      425.96      442.31      6.27 o
   8   0   7        0.59        1.78      1.52 o
  10   0   7        0.11        2.37      1.58 o
  12   0   7     3646.26     3432.88     33.70 o
  14   0   7     1931.71     1850.03     21.17 o
  16   0   7      232.85      228.50      5.02 o
  18   0   7       38.75       59.56      3.09 o
  20   0   7      826.88      790.00     11.20 o
  22   0   7      201.92      208.00      6.51 o
  24   0   7       10.54        5.66      4.28 o
  26   0   7      242.92      271.89      9.72 o
 -27   1   7       10.44        9.73      5.11 o
 -25   1   7      546.14      597.07     12.53 o
 -23   1   7        9.83       11.39      3.64 o
 -21   1   7      229.89      209.29      6.37 o
 -19   1   7     1812.73     1779.96     21.61 o
 -17   1   7     1418.15     1412.16     16.97 o
 -15   1   7     1093.70     1076.34     13.11 o
 -13   1   7      828.32      944.94     10.54 o
 -11   1   7      297.50      300.32      5.09 o
  -9   1   7      492.47      452.03      6.75 o
  -7   1   7      688.12      635.93      7.12 o
  -5   1   7      312.20      292.95      4.12 o
  -3   1   7      237.15      234.10      3.60 o
  -1   1   7     3481.43     3445.53     24.44 o
   1   1   7     1956.73     2005.53     15.08 o
   3   1   7      539.40      493.97      4.86 o
   5   1   7      115.65      110.15      2.53 o
   7   1   7      247.77      305.54      3.32 o
   9   1   7      255.47      276.73      3.45 o
  11   1   7     1467.71     1317.82      9.90 o
  13   1   7       24.45       28.55      1.59 o
  15   1   7      368.42      395.36      5.79 o
  17   1   7      358.20      369.11      4.37 o
  19   1   7      684.18      640.98      7.65 o
  21   1   7      117.41      103.04      3.58 o
  23   1   7        3.73        1.95      2.73 o
  25   1   7       99.70      110.98      4.92 o
  27   1   7       20.49       21.71      3.89 o
 -26   2   7       13.90       17.16      5.57 o
 -24   2   7      113.65      112.59      6.15 o
 -22   2   7       61.54       55.46      4.27 o
 -20   2   7      113.03      114.61      4.67 o
 -18   2   7      678.70      620.51     10.22 o
 -16   2   7       65.41       65.49      3.74 o
 -14   2   7      443.52      445.03      7.51 o
 -12   2   7      516.00      537.29      8.13 o
 -10   2   7       96.39      109.17      3.08 o
  -8   2   7      235.32      240.93      4.34 o
  -6   2   7      105.52      101.74      2.54 o
  -4   2   7      123.11      131.39      2.94 o
  -2   2   7      190.38      172.43      3.13 o
   0   2   7     5599.79     5695.28     38.90 o
   2   2   7      321.77      372.18      3.82 o
   4   2   7     2075.02     2203.68     15.26 o
   6   2   7      154.88      148.72      2.26 o
   8   2   7      212.79      230.46      2.98 o
  10   2   7      841.90      804.91      6.61 o
  12   2   7       15.10       16.68      1.47 o
  14   2   7       32.44       43.92      1.81 o
  16   2   7       13.52       22.48      1.81 o
  18   2   7      124.79      130.04      3.25 o
  20   2   7       87.89       81.05      3.20 o
  22   2   7       27.66       25.91      2.92 o
  24   2   7      162.49      150.52      5.98 o
  26   2   7       35.38       37.08      3.92 o
 -27   3   7       46.09       42.45      5.93 o
 -25   3   7        1.30        1.79      4.36 o
 -23   3   7       41.15       27.18      3.93 o
 -21   3   7       59.64       52.86      4.15 o
 -19   3   7      237.10      217.14      6.16 o
 -17   3   7       12.99       22.56      2.94 o
 -15   3   7      151.24      132.28      5.09 o
 -13   3   7      266.47      217.92      5.10 o
 -11   3   7      624.61      653.09      8.01 o
  -9   3   7      141.03      149.46      3.46 o
  -7   3   7      474.84      492.51      5.90 o
  -5   3   7      977.93     1069.49      9.82 o
  -3   3   7      186.86      193.77      3.38 o
  -1   3   7      789.35      712.75      6.72 o
   1   3   7      386.88      425.71      4.30 o
   3   3   7      108.29      100.65      2.36 o
   5   3   7     1398.34     1476.59     11.59 o
   7   3   7      575.59      580.16      5.22 o
   9   3   7      911.09      789.22      6.66 o
  11   3   7     1926.14     1776.51     11.85 o
  13   3   7      628.71      614.51      5.94 o
  15   3   7       34.93       34.56      1.79 o
  17   3   7      272.17      267.29      4.29 o
  19   3   7      237.18      208.37      4.18 o
  21   3   7       38.28       38.42      2.58 o
  23   3   7       90.06      103.49      4.09 o
  25   3   7       67.17       55.37      4.07 o
 -26   4   7       78.05      103.54      9.23 o
 -24   4   7       25.51       35.73      4.59 o
 -22   4   7       29.93       33.47      4.15 o
 -20   4   7       49.78       33.09      3.64 o
 -18   4   7       93.77       95.52      4.17 o
 -16   4   7      558.30      580.07      8.95 o
 -14   4   7      402.84      398.61      6.52 o
 -12   4   7     1707.03     1612.31     17.55 o
 -10   4   7     1940.72     1851.79     17.40 o
  -8   4   7     1042.78     1099.62     10.79 o
  -6   4   7      904.57      930.42      9.06 o
  -4   4   7      478.86      538.62      8.39 o
  -2   4   7      576.34      597.47      5.78 o
   0   4   7      485.64      516.27      6.54 o
   2   4   7       57.94       56.69      1.88 o
   4   4   7       74.86       81.39      2.01 o
   6   4   7     1619.98     1608.52     12.44 o
   8   4   7      389.76      416.84      5.68 o
  10   4   7      510.23      454.76      5.77 o
  12   4   7      415.08      416.20      5.34 o
  14   4   7       49.63       35.96      2.15 o
  16   4   7       95.99      101.14      3.29 o
  18   4   7       21.17       14.58      2.50 o
  20   4   7        1.66        6.60      2.46 o
  22   4   7       21.92       17.60      3.18 o
  24   4   7       26.57       23.66      5.01 o
 -25   5   7       58.19       64.40      5.96 o
 -23   5   7        2.99        5.61      3.69 o
 -21   5   7       31.85       27.45      4.19 o
 -19   5   7       58.22       63.21      4.05 o
 -17   5   7       53.08       46.65      3.36 o
 -15   5   7       83.89       90.81      3.77 o
 -13   5   7       72.09       63.46      3.10 o
 -11   5   7     1350.98     1341.69     13.64 o
  -9   5   7      597.26      478.79      5.96 o
  -7   5   7      718.44      676.84      7.18 o
  -5   5   7      434.80      437.53      5.19 o
  -3   5   7      665.25      677.11      6.61 o
  -1   5   7      314.32      280.28      3.57 o
   1   5   7       65.25       80.69      2.31 o
   3   5   7      561.63      587.84      6.27 o
   5   5   7       58.18       75.12      2.34 o
   7   5   7     1193.33     1152.91     12.51 o
   9   5   7      632.16      650.42      8.28 o
  11   5   7      501.25      430.71      6.37 o
  13   5   7      914.31      878.70     10.60 o
  15   5   7      118.90      108.56      4.19 o
  17   5   7        5.49        0.57      2.04 o
  19   5   7      220.09      198.41      5.08 o
  21   5   7       26.63       27.17      3.07 o
  23   5   7       16.42       10.83      5.11 o
 -22   6   7       55.12       47.53      5.01 o
 -20   6   7      127.53      121.74      5.64 o
 -18   6   7       56.55       61.22      4.22 o
 -16   6   7       72.82       62.92      3.89 o
 -14   6   7        4.36        1.56      2.66 o
 -12   6   7       29.52       19.63      2.65 o
 -10   6   7      595.96      653.82      8.78 o
  -8   6   7       96.88       99.57      3.24 o
  -6   6   7     1556.74     1593.92     14.02 o
  -4   6   7      870.09      882.57      8.02 o
  -2   6   7      589.19      611.44      6.24 o
   0   6   7      621.24      671.16      7.40 o
   2   6   7        4.66        0.61      1.37 o
   4   6   7       82.61       82.83      3.15 o
   6   6   7      445.04      442.38      6.46 o
   8   6   7      398.33      435.20      9.17 o
  10   6   7      147.06      127.62      3.55 o
  12   6   7      130.37      128.98      3.71 o
  14   6   7      118.25      109.29      4.65 o
  16   6   7       88.52       93.64      4.48 o
  18   6   7      255.10      232.83      8.26 o
  20   6   7        1.93       -0.38      2.93 o
  22   6   7       74.93       71.36      6.24 o
 -21   7   7        4.20        9.14      4.52 o
 -19   7   7       52.93       53.30      4.82 o
 -17   7   7       85.09      114.79      5.45 o
 -15   7   7       21.56       20.59      3.71 o
 -13   7   7      295.52      290.46      7.28 o
 -11   7   7      219.54      194.95      5.71 o
  -9   7   7     1807.21     1722.85     17.86 o
  -7   7   7      463.51      528.45      7.34 o
  -5   7   7      379.11      330.85      5.06 o
  -3   7   7      763.73      824.69      8.88 o
  -1   7   7      531.53      560.31      7.46 o
   1   7   7      394.11      441.92      7.08 o
   3   7   7      194.97      182.82      5.40 o
   5   7   7       35.55       41.04      2.52 o
   7   7   7      144.87      131.40      4.42 o
   9   7   7      282.90      270.85      7.47 o
  11   7   7      112.67       81.42      3.76 o
  13   7   7       18.93       23.66      3.84 o
  15   7   7      225.39      195.07      7.68 o
  17   7   7       33.28       50.15      5.16 o
  19   7   7      191.25      212.94     11.61 o
  21   7   7       51.30       63.98      7.85 o
 -18   8   7        2.23       -3.96      3.96 o
 -16   8   7       18.80       16.52      4.09 o
 -14   8   7       74.95       71.61      4.72 o
 -12   8   7      141.72      158.97      5.91 o
 -10   8   7      139.65      121.21      5.50 o
  -8   8   7      155.21      148.48      4.82 o
  -6   8   7       18.28       20.14      2.63 o
  -4   8   7      155.21      133.60      4.89 o
  -2   8   7      532.09      544.83      8.02 o
   0   8   7        6.89       10.76      2.28 o
   2   8   7      637.63      630.99     10.49 o
   4   8   7      390.72      381.34      8.49 o
   6   8   7      163.77      154.37      5.54 o
   8   8   7      337.36      301.29     10.03 o
  10   8   7      220.27      190.14      7.63 o
  12   8   7       24.48       15.09      4.11 o
  14   8   7      209.92      182.65     11.17 o
  16   8   7       18.28       23.28      5.06 o
  18   8   7      104.37       96.27      9.38 o
 -15   9   7       33.62       47.37      5.39 o
 -13   9   7       44.19       36.25      4.65 o
 -11   9   7      137.30      134.55      7.42 o
  -9   9   7      638.19      646.33     12.36 o
  -7   9   7      130.94      145.08      6.64 o
  -5   9   7       64.47       66.10      5.04 o
  -3   9   7      160.95      156.60      5.98 o
  -1   9   7       63.56       80.69      4.36 o
   1   9   7       14.99        9.17      2.20 o
   3   9   7       51.49       49.22      4.15 o
   5   9   7       16.15       20.69      3.36 o
   7   9   7        6.42        3.79      3.52 o
   9   9   7       42.87       43.36      6.87 o
  11   9   7       15.66       12.11      4.09 o
  13   9   7      126.55      117.23      7.27 o
  15   9   7       43.61       46.95      6.48 o
 -12  10   7        0.48        3.39      5.00 o
 -10  10   7       15.23       12.21      5.11 o
  -8  10   7        3.79       -1.36      3.96 o
  -6  10   7       21.97        8.28      4.22 o
  -4  10   7       53.07       53.45      5.13 o
  -2  10   7       25.33       20.39      4.53 o
   0  10   7       24.13       33.25      4.34 o
   2  10   7       88.90       99.79      6.52 o
   4  10   7        3.24        6.52      4.35 o
   6  10   7        8.13        4.31      4.15 o
   8  10   7       42.36       41.80      5.56 o
  10  10   7       32.73       26.06      4.55 o
  -3  11   7       11.86       10.68      4.52 o
  -1  11   7       14.51        9.40      3.98 o
   1  11   7        9.26       -3.90      4.70 o
   3  11   7       47.52       43.98     10.23 o
 -26   0   8      176.16      178.16     13.21 o
 -24   0   8      233.59      212.26     11.23 o
 -22   0   8      662.01      745.19     19.17 o
 -20   0   8      572.89      609.99     15.25 o
 -18   0   8      979.17      888.88     18.43 o
 -16   0   8     1468.56     1470.62     25.04 o
 -14   0   8     1841.90     1813.48     28.57 o
 -12   0   8      312.41      341.88      9.05 o
 -10   0   8      154.57      131.50      4.87 o
  -8   0   8      347.06      406.39      7.81 o
  -6   0   8      962.41      988.78     14.59 o
  -4   0   8      232.85      311.75      7.68 o
  -2   0   8     1074.29     1008.82     16.40 o
   0   0   8      391.65      432.19      7.14 o
   2   0   8       17.70       13.75      1.93 o
   4   0   8      869.05      987.48     11.35 o
   6   0   8      176.21      172.73      4.14 o
   8   0   8      363.70      356.01      5.87 o
  10   0   8      616.73      616.93      9.02 o
  12   0   8      227.71      250.90      6.28 o
  14   0   8      319.23      287.08      6.34 o
  16   0   8       47.73       43.28      3.07 o
  18   0   8        4.96        2.62      2.48 o
  20   0   8      133.18      117.06      6.20 o
  22   0   8      124.75      111.92      7.77 o
  24   0   8       19.18       20.81      4.60 o
  26   0   8       66.54       71.28      6.91 o
 -27   1   8      125.30      166.46     10.97 o
 -25   1   8      216.93      235.30      9.52 o
 -23   1   8      138.11      152.66      6.43 o
 -21   1   8      603.87      600.38     11.32 o
 -19   1   8      631.80      704.64     11.45 o
 -17   1   8      121.29      134.66      5.26 o
 -15   1   8      639.53      672.11     10.49 o
 -13   1   8      424.78      440.70      8.83 o
 -11   1   8      660.03      608.23      7.58 o
  -9   1   8       36.31       27.87      2.01 o
  -7   1   8      264.36      280.98      4.64 o
  -5   1   8      627.07      549.90      6.28 o
  -3   1   8      263.40      241.31      3.77 o
  -1   1   8      198.26      165.50      3.15 o
   1   1   8     1833.45     2082.38     16.79 o
   3   1   8     2571.58     2408.63     16.46 o
   5   1   8      412.01      442.29      4.76 o
   7   1   8      472.69      430.47      4.57 o
   9   1   8     1451.34     1404.74     11.62 o
  11   1   8      190.69      203.08      3.19 o
  13   1   8      403.83      403.94      4.75 o
  15   1   8      114.79      123.04      2.68 o
  17   1   8      143.79      140.69      3.44 o
  19   1   8      326.72      330.38      6.16 o
  21   1   8      682.82      693.11     10.44 o
  23   1   8       97.50       83.96      4.39 o
  25   1   8       47.51       56.95      4.37 o
 -26   2   8       67.37       60.22      6.96 o
 -24   2   8       81.03       72.58      5.52 o
 -22   2   8      432.82      441.66     10.00 o
 -20   2   8       76.59       78.36      5.10 o
 -18   2   8      277.25      234.94      7.06 o
 -16   2   8      804.82      805.93     11.92 o
 -14   2   8      270.60      298.65      6.85 o
 -12   2   8      438.69      424.76      7.08 o
 -10   2   8      991.50      956.87     10.96 o
  -8   2   8      115.17      123.99      3.17 o
  -6   2   8      629.13      680.80      7.29 o
  -4   2   8       52.42       60.51      2.29 o
  -2   2   8     1038.28     1058.97      9.44 o
   0   2   8     2662.00     2868.68     20.97 o
   2   2   8     1416.46     1504.74     11.14 o
   4   2   8     1081.63     1049.99      8.27 o
   6   2   8     1174.67     1103.22      9.09 o
   8   2   8      946.27      924.78      7.87 o
  10   2   8      858.00      866.29      7.69 o
  12   2   8      210.15      217.32      4.59 o
  14   2   8       67.08       72.56      2.54 o
  16   2   8       17.88        8.76      1.76 o
  18   2   8      177.67      162.93      3.97 o
  20   2   8       72.92       81.54      3.46 o
  22   2   8        9.30       10.12      3.11 o
  24   2   8       39.71       42.81      3.97 o
  26   2   8        6.18        1.30      3.38 o
 -25   3   8        2.14        3.86      4.52 o
 -23   3   8       28.61       28.98      4.49 o
 -21   3   8       40.47       43.98      4.04 o
 -19   3   8      259.45      289.84      7.53 o
 -17   3   8        4.39        7.05      3.13 o
 -15   3   8      824.12      810.95     12.63 o
 -13   3   8     1940.27     1914.57     31.12 o
 -11   3   8      123.76      105.89      3.56 o
  -9   3   8      608.56      655.72      7.76 o
  -7   3   8      170.49      161.40      3.58 o
  -5   3   8      215.50      213.14      4.04 o
  -3   3   8      569.17      534.91      6.01 o
  -1   3   8      180.68      200.48      3.48 o
   1   3   8      174.85      143.74      2.82 o
   3   3   8      122.66      126.17      2.42 o
   5   3   8      484.75      420.92      5.26 o
   7   3   8      134.33      140.19      3.11 o
   9   3   8      612.69      596.84      5.43 o
  11   3   8     1028.43      957.39      8.47 o
  13   3   8       12.73        9.12      1.69 o
  15   3   8      232.43      216.44      3.79 o
  17   3   8      192.04      167.10      3.71 o
  19   3   8      233.42      232.49      4.55 o
  21   3   8      111.09      107.51      3.54 o
  23   3   8       42.50       37.82      3.55 o
  25   3   8       21.93       23.95      3.50 o
 -24   4   8       11.77       10.65      4.63 o
 -22   4   8        5.01        6.35      3.95 o
 -20   4   8       76.33       77.80      5.23 o
 -18   4   8       21.85       19.42      3.28 o
 -16   4   8      127.81      116.96      4.66 o
 -14   4   8        0.48        1.31      2.48 o
 -12   4   8     1079.27     1079.38     14.82 o
 -10   4   8      764.87      755.20     10.47 o
  -8   4   8       40.08       27.03      2.31 o
  -6   4   8      136.04      134.17      3.37 o
  -4   4   8       37.64       35.59      2.09 o
  -2   4   8      749.52      649.57      6.33 o
   0   4   8      767.81      707.85      6.77 o
   2   4   8      187.21      149.00      3.01 o
   4   4   8      497.10      477.09      5.26 o
   6   4   8     1685.78     1766.51     14.16 o
   8   4   8      480.54      486.93      5.45 o
  10   4   8      574.56      546.75      6.82 o
  12   4   8     2412.70     2412.40     20.49 o
  14   4   8       55.74       58.71      2.53 o
  16   4   8      284.69      307.44      5.75 o
  18   4   8       13.97        8.47      2.52 o
  20   4   8        2.55        2.95      2.64 o
  22   4   8        5.14        2.75      3.36 o
  24   4   8       22.97       21.96      6.26 o
 -23   5   8       58.20       60.58      5.58 o
 -21   5   8       44.80       41.23      4.33 o
 -19   5   8       89.53       77.39      4.41 o
 -17   5   8       99.57       89.84      4.82 o
 -15   5   8       62.13       67.58      4.04 o
 -13   5   8      220.45      181.05      4.96 o
 -11   5   8      133.45      144.11      4.55 o
  -9   5   8     1914.91     1860.82     19.85 o
  -7   5   8      579.32      556.52      6.90 o
  -5   5   8      238.91      219.21      4.34 o
  -3   5   8      811.23      736.16      7.16 o
  -1   5   8      346.78      366.12      4.41 o
   1   5   8       84.95      108.53      2.88 o
   3   5   8      101.99      112.21      2.93 o
   5   5   8      164.66      158.22      4.40 o
   7   5   8      760.30      771.29      8.86 o
   9   5   8      336.43      318.02      4.88 o
  11   5   8      584.04      499.61      6.43 o
  13   5   8       48.42       39.22      2.78 o
  15   5   8       84.76       79.23      3.47 o
  17   5   8       67.31       77.99      3.34 o
  19   5   8        3.92       -3.10      3.10 o
  21   5   8        5.38        8.61      3.41 o
  23   5   8        3.65        7.44      4.88 o
 -22   6   8      117.33      123.53      6.87 o
 -20   6   8       75.16       66.37      5.40 o
 -18   6   8       16.85       14.31      3.40 o
 -16   6   8       16.75       16.02      3.32 o
 -14   6   8       63.71       63.77      4.02 o
 -12   6   8      115.99      116.48      4.46 o
 -10   6   8      603.97      581.95      8.72 o
  -8   6   8      280.08      272.94      5.61 o
  -6   6   8      168.29      195.04      4.50 o
  -4   6   8      507.94      513.26      6.44 o
  -2   6   8     1239.12     1277.89     12.77 o
   0   6   8      212.42      182.30      4.36 o
   2   6   8      501.00      452.03      6.40 o
   4   6   8       71.38       65.07      2.61 o
   6   6   8      318.68      267.40      5.38 o
   8   6   8       96.22       96.56      3.14 o
  10   6   8        0.79       -2.49      2.49 o
  12   6   8      500.60      475.59      8.02 o
  14   6   8      300.30      283.99      7.24 o
  16   6   8       35.46       21.27      5.21 o
  18   6   8       45.40       42.61      5.03 o
  20   6   8       61.22       61.99      4.20 o
  22   6   8       32.47       50.54      4.62 o
 -19   7   8       34.23       32.32      4.72 o
 -17   7   8        1.14        2.00      3.34 o
 -15   7   8       22.70       17.20      3.69 o
 -13   7   8      121.39      109.97      5.08 o
 -11   7   8      404.05      373.15      8.17 o
  -9   7   8      250.34      227.17      5.99 o
  -7   7   8       81.56       98.13      3.40 o
  -5   7   8      269.18      273.40      5.23 o
  -3   7   8       74.91       80.79      3.32 o
  -1   7   8      150.07      140.78      3.91 o
   1   7   8      333.96      341.33      5.94 o
   3   7   8      140.32      135.40      4.79 o
   5   7   8       14.17        6.04      3.32 o
   7   7   8       57.98       67.15      3.73 o
   9   7   8      108.08      103.95      7.66 o
  11   7   8      177.82      144.94      5.30 o
  13   7   8       69.60       77.47      5.03 o
  15   7   8       70.82       87.60      5.96 o
  17   7   8       27.84       26.87      6.81 o
  19   7   8       84.18      102.96      9.33 o
 -18   8   8       75.23       81.71      6.51 o
 -16   8   8        9.57        6.61      4.16 o
 -14   8   8        1.11       -0.33      3.40 o
 -12   8   8       28.10       25.84      3.93 o
 -10   8   8       38.34       49.89      5.03 o
  -8   8   8      282.76      295.33      8.36 o
  -6   8   8      880.64      784.02     13.46 o
  -4   8   8      372.22      345.66      8.06 o
  -2   8   8      483.32      524.13      8.60 o
   0   8   8      252.45      298.07      5.60 o
   2   8   8       53.72       63.21      4.22 o
   4   8   8       15.53       16.93      3.36 o
   6   8   8       49.61       61.85      4.02 o
   8   8   8       37.08       30.25      3.58 o
  10   8   8       52.14       58.52      7.57 o
  12   8   8       38.09       46.87      5.61 o
  14   8   8       12.86       14.35      5.40 o
  16   8   8       88.39      112.32      8.97 o
 -13   9   8       67.34       85.30      7.04 o
 -11   9   8      104.36       82.11     12.96 o
  -9   9   8       35.37       31.06      4.72 o
  -7   9   8       16.80       23.80      4.37 o
  -5   9   8       43.25       29.11      4.27 o
  -3   9   8       28.10       18.54      3.69 o
  -1   9   8        1.43       -2.53      2.87 o
   1   9   8       29.87       34.80      3.04 o
   3   9   8       14.95       26.08      3.79 o
   5   9   8       96.23       92.61      4.94 o
   7   9   8       71.04       67.82      5.79 o
   9   9   8       44.48       49.43      4.49 o
  11   9   8       10.31       15.61      7.29 o
  13   9   8       33.60       45.82     12.05 o
  -8  10   8        5.73        4.33      4.72 o
  -6  10   8       10.10       10.31      4.52 o
  -4  10   8       14.42       15.68      4.55 o
  -2  10   8       12.09        5.66      4.06 o
   0  10   8       73.90       74.90      5.22 o
   2  10   8       39.35       33.55      6.88 o
   4  10   8       27.79       35.17      5.37 o
   6  10   8        2.87       -4.77      4.77 o
   8  10   8       52.14       59.16      6.02 o
 -26   0   9      115.23       84.53     21.10 o
 -24   0   9       66.38       79.36     16.81 o
 -22   0   9      163.60      178.32     10.56 o
 -20   0   9       17.61       10.01      5.20 o
 -18   0   9     1195.17     1207.51     22.78 o
 -16   0   9      169.01      167.35      8.05 o
 -14   0   9      108.06       97.53      6.44 o
 -12   0   9      248.73      201.57      8.03 o
 -10   0   9      111.93      133.97      6.66 o
  -8   0   9      870.90      900.27     16.88 o
  -6   0   9      299.98      303.85      8.02 o
  -4   0   9       34.64       29.07      3.00 o
  -2   0   9     1875.82     1988.56     22.77 o
   0   0   9      297.73      348.03      6.33 o
   2   0   9        1.32        1.02      1.88 o
   4   0   9      502.06      561.87      8.03 o
   6   0   9       21.32        9.41      2.15 o
   8   0   9      281.68      288.79      5.51 o
  10   0   9       49.45       48.65      2.76 o
  12   0   9       11.09        6.22      1.93 o
  14   0   9      373.71      369.21      7.29 o
  16   0   9       80.83       71.28      3.95 o
  18   0   9        0.02       -1.09      2.85 o
  20   0   9      325.19      328.02     10.01 o
  22   0   9      350.01      390.95     12.14 o
  24   0   9        5.72        5.02      5.12 o
 -25   1   9      193.03      183.76      9.96 o
 -23   1   9      231.92      239.43      8.56 o
 -21   1   9       41.56       48.00      4.75 o
 -19   1   9      771.89      829.65     13.72 o
 -17   1   9      704.88      696.89     11.35 o
 -15   1   9     1231.96     1283.33     16.30 o
 -13   1   9      209.72      222.58      6.15 o
 -11   1   9      656.61      661.79      9.99 o
  -9   1   9      562.81      623.92      9.59 o
  -7   1   9      582.89      593.94      7.25 o
  -5   1   9       89.87       97.80      2.90 o
  -3   1   9      130.42      108.83      2.96 o
  -1   1   9      450.46      492.14      5.53 o
   1   1   9     1004.59     1000.46     10.78 o
   3   1   9     2667.89     2710.92     22.91 o
   5   1   9      273.04      229.12      3.43 o
   7   1   9      229.58      192.32      3.30 o
   9   1   9       95.47       85.67      2.28 o
  11   1   9        8.44       11.08      1.41 o
  13   1   9       30.20       23.71      1.81 o
  15   1   9       50.63       51.10      2.13 o
  17   1   9      236.25      212.96      5.55 o
  19   1   9      200.27      207.47      5.93 o
  21   1   9      112.90      115.99      5.39 o
  23   1   9       31.30       31.02      3.82 o
  25   1   9       15.38       18.87      3.77 o
 -24   2   9       74.23       87.51      6.94 o
 -22   2   9       42.96       41.68      4.55 o
 -20   2   9      352.55      339.71      9.06 o
 -18   2   9      410.77      405.26      9.27 o
 -16   2   9      388.12      355.23      8.40 o
 -14   2   9     4675.64     4567.75     46.80 o
 -12   2   9      803.33      759.86     11.98 o
 -10   2   9      611.07      567.70      8.65 o
  -8   2   9     1428.71     1420.62     14.42 o
  -6   2   9      337.68      333.86      5.03 o
  -4   2   9     1368.82     1441.76     13.21 o
  -2   2   9      717.89      682.66      7.15 o
   0   2   9      156.63      155.68      3.03 o
   2   2   9      461.76      462.23      5.32 o
   4   2   9      445.99      447.26      4.79 o
   6   2   9      465.30      468.04      5.19 o
   8   2   9      459.80      493.09      5.02 o
  10   2   9     1265.78     1370.33     13.81 o
  12   2   9      469.77      426.69      5.19 o
  14   2   9      173.93      152.33      3.51 o
  16   2   9       93.92       92.71      3.18 o
  18   2   9       61.19       67.21      3.29 o
  20   2   9      251.85      229.84      6.16 o
  22   2   9       50.69       48.10      4.02 o
  24   2   9      120.34      151.43      6.13 o
 -25   3   9        8.85       14.56      5.92 o
 -23   3   9       35.44       50.10      5.54 o
 -21   3   9      254.55      239.09      8.29 o
 -19   3   9       70.79       78.12      4.99 o
 -17   3   9      524.11      491.75     10.05 o
 -15   3   9      133.37      117.54      5.16 o
 -13   3   9      468.30      437.67     10.29 o
 -11   3   9      265.65      300.79      7.44 o
  -9   3   9     1060.05     1059.32     12.84 o
  -7   3   9      956.89      917.80     10.51 o
  -5   3   9      343.65      377.98      5.79 o
  -3   3   9      592.64      604.99      6.75 o
  -1   3   9      104.78      122.51      3.45 o
   1   3   9      140.08      148.63      2.60 o
   3   3   9      151.42      139.38      2.96 o
   5   3   9       12.08        3.36      1.34 o
   7   3   9     1571.74     1536.97     13.36 o
   9   3   9     1005.18      936.67      8.58 o
  11   3   9      967.62     1007.10      9.24 o
  13   3   9       31.47       28.95      1.94 o
  15   3   9       39.09       43.01      2.20 o
  17   3   9        9.19       10.51      1.96 o
  19   3   9      209.19      214.84      4.68 o
  21   3   9      117.43      140.75      4.49 o
  23   3   9       94.78      116.52      6.99 o
 -24   4   9        7.39       -1.17      4.84 o
 -22   4   9        4.02       11.19      4.93 o
 -20   4   9       16.25       21.62      4.18 o
 -18   4   9      184.56      159.08      6.16 o
 -16   4   9        1.22       -2.69      2.69 o
 -14   4   9       24.73       22.27      3.42 o
 -12   4   9      130.13      160.22      5.69 o
 -10   4   9     2030.79     2036.03     22.48 o
  -8   4   9     1218.93     1185.97     14.86 o
  -6   4   9      639.25      615.52      8.09 o
  -4   4   9      121.59      132.76      3.53 o
  -2   4   9      613.02      579.05      6.59 o
   0   4   9     1472.23     1369.41     11.48 o
   2   4   9      753.04      820.09      9.09 o
   4   4   9      265.24      270.27      4.56 o
   6   4   9     1210.28     1148.75     11.39 o
   8   4   9      342.39      361.31      5.40 o
  10   4   9       49.06       35.98      2.14 o
  12   4   9      112.92      149.39      4.02 o
  14   4   9      433.93      405.80      6.47 o
  16   4   9      168.67      155.07      4.64 o
  18   4   9      151.96      138.65      4.71 o
  20   4   9       82.21       88.39      4.54 o
  22   4   9        4.35       -1.86      3.96 o
 -21   5   9       33.16       44.87      5.74 o
 -19   5   9       45.25       50.99      5.15 o
 -17   5   9       89.69       80.22      5.18 o
 -15   5   9       11.39       11.66      3.39 o
 -13   5   9       80.52       76.51      4.51 o
 -11   5   9       98.01      107.02      4.26 o
  -9   5   9      348.28      353.01      7.49 o
  -7   5   9      138.51      133.40      3.79 o
  -5   5   9      290.04      266.37      4.67 o
  -3   5   9      685.94      724.96      7.38 o
  -1   5   9     1020.26     1014.43      9.05 o
   1   5   9      653.21      723.18      8.48 o
   3   5   9      237.80      243.97      4.86 o
   5   5   9       29.51       42.69      2.32 o
   7   5   9      204.86      210.42      4.41 o
   9   5   9       25.22       20.60      2.27 o
  11   5   9      124.08       96.97      3.63 o
  13   5   9      356.50      373.22      8.54 o
  15   5   9      142.96      132.64      4.57 o
  17   5   9       19.17       11.21      2.77 o
  19   5   9       21.07        7.71      3.82 o
  21   5   9       40.19       39.67      4.66 o
 -20   6   9       14.82       11.41      5.31 o
 -18   6   9       77.28       86.45      6.99 o
 -16   6   9       85.23       71.19      5.23 o
 -14   6   9       51.82       61.34      5.19 o
 -12   6   9      232.52      207.56      6.89 o
 -10   6   9      226.46      240.51      6.93 o
  -8   6   9      797.40      819.21     12.02 o
  -6   6   9      318.30      289.62      6.05 o
  -4   6   9     1112.09     1124.14     11.79 o
  -2   6   9      966.33      877.44     10.08 o
   0   6   9       79.41       91.92      3.48 o
   2   6   9      344.64      304.54      5.96 o
   4   6   9       33.85       23.94      2.17 o
   6   6   9       34.93       26.57      3.17 o
   8   6   9      773.87      827.94     11.48 o
  10   6   9      197.11      207.26      5.21 o
  12   6   9       95.92      117.15      3.86 o
  14   6   9      106.14      114.15      4.92 o
  16   6   9      146.83      140.96      5.32 o
  18   6   9       43.00       40.74      3.83 o
  20   6   9       39.08       30.14      4.93 o
 -19   7   9      109.08      118.95      7.89 o
 -17   7   9      133.16      125.37      7.58 o
 -15   7   9       26.00       19.35      4.87 o
 -13   7   9        0.21       -2.96      2.96 o
 -11   7   9        1.20        6.34      3.72 o
  -9   7   9      205.30      199.98      6.64 o
  -7   7   9       63.95       50.37      3.54 o
  -5   7   9       90.07       92.47      3.72 o
  -3   7   9      370.33      390.28      8.49 o
  -1   7   9      250.01      260.31      6.27 o
   1   7   9      180.97      207.15      4.83 o
   3   7   9      376.60      434.95      7.54 o
   5   7   9       65.27       58.17      5.04 o
   7   7   9      175.08      186.12      7.21 o
   9   7   9      141.49      132.08      4.78 o
  11   7   9       33.03       19.73      2.77 o
  13   7   9       20.78       18.92      3.67 o
  15   7   9       20.26       23.16      6.46 o
  17   7   9       50.18       54.64      4.71 o
 -16   8   9       31.33       38.72      6.22 o
 -14   8   9        0.82       -1.01      5.08 o
 -12   8   9       15.57       16.01      5.15 o
 -10   8   9       83.43       85.54      5.85 o
  -8   8   9       51.41       53.29      4.78 o
  -6   8   9       77.48       65.69      4.84 o
  -4   8   9       28.62       28.90      3.79 o
  -2   8   9      133.51      148.28      6.39 o
   0   8   9      246.18      287.74      5.87 o
   2   8   9      104.00      110.54      6.20 o
   4   8   9      244.94      264.03      7.62 o
   6   8   9       97.76      103.64      5.33 o
   8   8   9       54.40       44.66      4.55 o
  10   8   9       20.63       24.70      3.73 o
  12   8   9       20.86       17.02      6.16 o
  14   8   9       19.58       22.77      6.61 o
 -11   9   9       44.40       37.59      6.68 o
  -9   9   9        5.53       -1.73      4.97 o
  -7   9   9       89.14       88.32      9.87 o
  -5   9   9       11.77       18.71      4.81 o
  -3   9   9       17.52       19.52      4.03 o
  -1   9   9        4.03       -2.17      3.10 o
   1   9   9        4.38        1.59      4.17 o
   3   9   9        7.17        7.79      3.53 o
   5   9   9        0.75        1.86      3.40 o
   7   9   9       82.91       82.46      9.24 o
   9   9   9       35.65       49.73      5.14 o
  11   9   9        9.51        9.25      6.95 o
  -4  10   9       86.59      102.79     10.02 o
  -2  10   9       52.23       67.81      6.27 o
   0  10   9        7.96        2.58      5.72 o
   2  10   9        2.45       -5.76      5.76 o
   4  10   9        8.78       -4.85     10.77 o
 -24   0  10       61.95       68.97      9.72 o
 -22   0  10      217.13      246.92     12.39 o
 -20   0  10        5.37       19.43      6.34 o
 -18   0  10      463.69      478.53     15.80 o
 -16   0  10      390.35      431.45     16.92 o
 -14   0  10      144.02      172.95      9.18 o
 -12   0  10      752.68      639.94     14.65 o
 -10   0  10        2.65        1.66      3.66 o
  -8   0  10        6.64        0.92      3.21 o
  -6   0  10      111.94       82.32      7.93 o
  -4   0  10      413.15      506.71      9.01 o
  -2   0  10      668.56      728.62     11.12 o
   0   0  10     1687.66     1651.17     21.38 o
   2   0  10       27.91       18.08      2.59 o
   4   0  10        0.21       -0.02      1.94 o
   6   0  10      202.91      268.32      5.59 o
   8   0  10        6.08       10.55      2.22 o
  10   0  10       10.75        8.82      2.38 o
  12   0  10        8.83        7.08      2.74 o
  14   0  10       15.69       13.23      3.02 o
  16   0  10      180.88      202.22      6.91 o
  18   0  10      119.00      135.51      7.64 o
  20   0  10        0.93        3.53      4.41 o
  22   0  10       94.79      100.74      7.13 o
  24   0  10       16.76       19.55      6.24 o
 -23   1  10      118.25      110.40      7.81 o
 -21   1  10      103.65      121.57      6.99 o
 -19   1  10      146.72      161.55      7.00 o
 -17   1  10      373.08      381.67      9.11 o
 -15   1  10      331.27      339.87      8.94 o
 -13   1  10       37.87       42.86      4.21 o
 -11   1  10       16.19        5.28      2.93 o
  -9   1  10      335.29      311.35      6.73 o
  -7   1  10       60.92       67.04      3.37 o
  -5   1  10      643.00      632.39      7.89 o
  -3   1  10       79.84       81.07      3.15 o
  -1   1  10     1308.00     1360.61     14.01 o
   1   1  10       58.13       58.75      2.35 o
   3   1  10      150.42      144.64      3.07 o
   5   1  10       46.29       55.74      2.07 o
   7   1  10      693.28      727.60      7.12 o
   9   1  10      399.77      394.22      5.09 o
  11   1  10      282.23      296.47      4.68 o
  13   1  10      222.61      229.12      4.22 o
  15   1  10      295.49      278.14      6.02 o
  17   1  10       12.97       12.49      2.92 o
  19   1  10       46.54       55.63      4.07 o
  21   1  10      130.01      110.27      5.59 o
  23   1  10        2.80        2.05      3.47 o
 -24   2  10       28.60       47.87      7.89 o
 -22   2  10      109.42      115.40      8.39 o
 -20   2  10      142.52      141.89      6.38 o
 -18   2  10      133.83      130.44      5.92 o
 -16   2  10       16.57        7.19      3.46 o
 -14   2  10      203.35      182.61      6.28 o
 -12   2  10     1328.33     1448.64     18.94 o
 -10   2  10      893.60      895.31     13.36 o
  -8   2  10       39.81       40.42      3.33 o
  -6   2  10      217.74      188.60      5.02 o
  -4   2  10       36.55       39.08      2.55 o
  -2   2  10      964.09     1067.55     10.33 o
   0   2  10      155.77      138.67      3.08 o
   2   2  10      204.63      188.05      3.76 o
   4   2  10      204.83      208.46      3.48 o
   6   2  10       50.28       57.83      2.22 o
   8   2  10      603.27      559.44      6.15 o
  10   2  10      280.10      265.41      4.98 o
  12   2  10      231.60      217.01      4.40 o
  14   2  10       92.92       85.76      3.19 o
  16   2  10        5.12        8.74      2.56 o
  18   2  10       34.97       38.93      3.58 o
  20   2  10      264.52      284.15      8.57 o
  22   2  10      157.20      180.21      6.88 o
 -23   3  10       49.70       56.27      7.62 o
 -21   3  10      172.47      197.46      8.79 o
 -19   3  10      126.37      129.51      6.01 o
 -17   3  10      143.71      138.74      5.95 o
 -15   3  10       13.92       13.12      3.59 o
 -13   3  10       30.62       33.54      4.34 o
 -11   3  10     3189.67     3331.14     35.84 o
  -9   3  10     1259.55     1234.06     17.49 o
  -7   3  10      249.33      239.62      6.14 o
  -5   3  10      363.37      347.52      6.01 o
  -3   3  10      345.13      344.43      5.57 o
  -1   3  10      276.56      275.22      4.63 o
   1   3  10       83.97       61.91      2.41 o
   3   3  10      519.47      487.41      6.02 o
   5   3  10      318.83      341.16      5.14 o
   7   3  10       47.46       45.44      2.70 o
   9   3  10      784.40      710.05      7.99 o
  11   3  10      338.65      350.42      5.15 o
  13   3  10      189.53      196.25      4.27 o
  15   3  10       24.32       33.88      2.57 o
  17   3  10       85.46       90.44      3.49 o
  19   3  10      347.71      355.31      8.16 o
  21   3  10      153.47      156.94      6.23 o
 -22   4  10        7.41        3.24      5.01 o
 -20   4  10       79.10       72.55      7.38 o
 -18   4  10      117.87      117.55      5.78 o
 -16   4  10      124.56      154.30      6.08 o
 -14   4  10      469.47      412.80      9.25 o
 -12   4  10        1.14       -2.91      2.91 o
 -10   4  10      416.54      388.59      8.63 o
  -8   4  10      292.84      267.35      7.72 o
  -6   4  10       62.04       64.57      4.48 o
  -4   4  10      225.66      259.46      5.01 o
  -2   4  10      257.38      234.32      4.31 o
   0   4  10     1364.23     1351.63     11.65 o
   2   4  10       87.36       85.86      3.50 o
   4   4  10      543.56      551.45      7.28 o
   6   4  10      198.10      202.87      4.36 o
   8   4  10       68.10       62.84      2.80 o
  10   4  10       42.46       42.71      2.65 o
  12   4  10      611.24      605.93      9.34 o
  14   4  10       32.28       34.02      3.32 o
  16   4  10        5.12        5.74      2.73 o
  18   4  10       11.33        9.57      3.09 o
  20   4  10       87.28       94.22      8.35 o
 -21   5  10        1.86        0.93      5.27 o
 -19   5  10      113.95      108.18      7.78 o
 -17   5  10       69.04       61.49      5.12 o
 -15   5  10       45.14       44.47      4.24 o
 -13   5  10      107.64      113.20      5.32 o
 -11   5  10      405.69      406.63      9.54 o
  -9   5  10      271.34      273.96      7.68 o
  -7   5  10      317.23      312.58      6.35 o
  -5   5  10        7.96        0.83      2.06 o
  -3   5  10        0.48       -1.84      1.84 o
  -1   5  10      426.36      411.02      5.74 o
   1   5  10     2392.37     2227.49     20.18 o
   3   5  10     1038.34     1060.66     12.31 o
   5   5  10      257.36      235.26      4.96 o
   7   5  10       78.43       74.60      2.77 o
   9   5  10      258.39      273.38      6.27 o
  11   5  10       38.70       34.07      2.99 o
  13   5  10      127.83      158.62      5.21 o
  15   5  10       50.49       42.62      3.34 o
  17   5  10       38.14       40.52      3.64 o
  19   5  10        3.39        2.56      4.39 o
 -18   6  10        0.64       -5.05      5.05 o
 -16   6  10        1.35        3.25      5.52 o
 -14   6  10       67.21       71.39      5.54 o
 -12   6  10       47.47       45.09      4.48 o
 -10   6  10       79.65       80.23      4.78 o
  -8   6  10       36.31       21.35      3.82 o
  -6   6  10      175.93      192.82      5.52 o
  -4   6  10      350.07      403.25      7.24 o
  -2   6  10     1091.46     1043.60     11.92 o
   0   6  10      534.42      520.82      7.45 o
   2   6  10      131.06      105.98      3.89 o
   4   6  10      380.19      356.68      6.60 o
   6   6  10       78.20       66.55      5.30 o
   8   6  10      208.14      190.90      6.84 o
  10   6  10       17.34       16.45      2.70 o
  12   6  10       74.63       55.90      3.71 o
  14   6  10      177.88      146.85      5.97 o
  16   6  10      193.22      199.05      7.30 o
  18   6  10       10.05       11.39      3.93 o
 -17   7  10       44.01       66.61      7.89 o
 -15   7  10        8.67        9.82      8.73 o
 -13   7  10        1.01       -2.40      4.40 o
 -11   7  10       46.02       43.24      4.70 o
  -9   7  10       35.43       39.89      4.20 o
  -7   7  10       18.00       19.68      3.62 o
  -5   7  10       47.85       47.20      3.80 o
  -3   7  10       61.27       58.83      3.99 o
  -1   7  10      104.46       91.06      6.08 o
   1   7  10       66.48       65.93      3.47 o
   3   7  10       70.63       67.48      4.09 o
   5   7  10       42.08       34.81      4.20 o
   7   7  10       52.86       54.39      4.52 o
   9   7  10        7.84        7.62      3.31 o
  11   7  10       47.64       58.51      7.53 o
  13   7  10       94.71      101.95      5.09 o
  15   7  10        6.79        9.83      3.66 o
 -14   8  10       45.92       35.59      6.87 o
 -12   8  10        4.99        0.14      4.67 o
 -10   8  10       93.65      100.69      7.49 o
  -8   8  10       62.23       57.94      5.25 o
  -6   8  10      111.17      100.76      5.90 o
  -4   8  10       17.20       25.45      4.30 o
  -2   8  10        3.15        4.72      3.10 o
   0   8  10        4.02        5.51      3.05 o
   2   8  10       59.52       42.12      3.68 o
   4   8  10       35.42       33.12      4.30 o
   6   8  10       11.00       10.22      4.72 o
   8   8  10       22.07       13.71      4.06 o
  10   8  10       77.28       98.21      6.05 o
  12   8  10        4.90        1.81      5.71 o
  -9   9  10       73.66       56.92      7.19 o
  -7   9  10       17.95       16.76      5.30 o
  -5   9  10       24.59       24.06      4.65 o
  -3   9  10       70.58       95.90      7.09 o
  -1   9  10       24.05       33.83      5.92 o
   1   9  10       12.37        7.27      5.21 o
   3   9  10       32.51       18.72      5.77 o
   5   9  10        3.38       11.11      4.72 o
   7   9  10       47.76       61.44      6.13 o
 -22   0  11      115.07      119.09     11.08 o
 -20   0  11       32.32       43.98      7.41 o
 -18   0  11        1.65        9.85      5.84 o
 -16   0  11        0.58       -2.77      5.06 o
 -14   0  11      772.03      766.84     19.70 o
 -12   0  11      451.83      467.42     18.36 o
 -10   0  11        0.78       -2.23      5.84 o
  -8   0  11      153.49      146.26      8.32 o
  -6   0  11       93.93       78.54      8.17 o
  -4   0  11        4.26       -3.60      3.60 o
  -2   0  11       13.46       16.43      3.90 o
   0   0  11       67.59       83.56      5.00 o
   2   0  11      447.92      429.33     10.93 o
   4   0  11      318.62      324.90      7.28 o
   6   0  11       17.96       20.60      3.01 o
   8   0  11     2249.79     2295.37     26.86 o
  10   0  11      428.94      458.99      9.49 o
  12   0  11      924.97      910.88     15.03 o
  14   0  11      792.29      813.62     14.71 o
  16   0  11      289.18      285.12     10.79 o
  18   0  11       51.30       49.39      6.70 o
  20   0  11        0.06        4.14      4.48 o
  22   0  11        0.33       -1.39      5.56 o
 -23   1  11       43.08       35.30      6.59 o
 -21   1  11       34.07       39.38      5.58 o
 -19   1  11       84.85      101.85      6.16 o
 -17   1  11      230.31      224.64      8.94 o
 -15   1  11       81.16       65.86      5.28 o
 -13   1  11      561.68      551.88     11.48 o
 -11   1  11      836.95      853.76     14.41 o
  -9   1  11      611.31      599.21     12.10 o
  -7   1  11      823.19      799.40     14.16 o
  -5   1  11       59.58       68.57      4.08 o
  -3   1  11      189.12      176.48      5.17 o
  -1   1  11      158.54      164.11      4.27 o
   1   1  11       36.01       29.49      2.45 o
   3   1  11       13.61       16.65      2.10 o
   5   1  11      117.85      120.73      3.53 o
   7   1  11      151.74      179.47      3.91 o
   9   1  11     1418.72     1479.71     14.30 o
  11   1  11        5.18        1.39      2.42 o
  13   1  11       56.13       48.55      3.81 o
  15   1  11       35.92       33.57      3.79 o
  17   1  11       25.24       24.90      3.55 o
  19   1  11       13.43        7.75      3.48 o
  21   1  11       66.34       64.40      5.13 o
 -22   2  11      149.33      145.67      8.41 o
 -20   2  11      193.66      195.87      8.56 o
 -18   2  11       89.98       83.16      6.75 o
 -16   2  11        7.01        4.15      3.67 o
 -14   2  11      168.50      177.13      8.33 o
 -12   2  11       42.86       43.61      4.16 o
 -10   2  11      264.90      258.69      8.81 o
  -8   2  11      552.24      519.64     10.81 o
  -6   2  11      340.96      310.72      7.01 o
  -4   2  11       58.36       72.67      3.85 o
  -2   2  11     1170.36     1205.86     13.54 o
   0   2  11      157.47      140.15      3.70 o
   2   2  11      423.88      436.23      6.37 o
   4   2  11      289.41      256.32      4.68 o
   6   2  11      557.35      504.14      6.69 o
   8   2  11        6.86        0.24      1.60 o
  10   2  11      153.37      171.82      4.68 o
  12   2  11      510.52      504.58      8.62 o
  14   2  11       62.71       67.83      3.66 o
  16   2  11       80.93       67.09      4.12 o
  18   2  11        8.07        4.91      3.61 o
  20   2  11       56.84       51.12      5.84 o
 -21   3  11      150.84      183.17     10.83 o
 -19   3  11       76.00       60.30      5.79 o
 -17   3  11        4.31        0.08      3.52 o
 -15   3  11       42.03       24.80      3.94 o
 -13   3  11      447.38      447.52      9.70 o
 -11   3  11      110.98       95.42      5.06 o
  -9   3  11     1053.27     1055.19     15.23 o
  -7   3  11      429.38      405.77      8.66 o
  -5   3  11      403.03      390.16      7.36 o
  -3   3  11       91.65       75.13      3.24 o
  -1   3  11       66.75       79.63      2.80 o
   1   3  11     1187.33     1197.76     12.55 o
   3   3  11     2648.14     2534.66     23.31 o
   5   3  11      554.43      529.13      6.88 o
   7   3  11       10.30        3.54      2.21 o
   9   3  11       53.49       55.69      3.14 o
  11   3  11       42.59       58.44      3.30 o
  13   3  11       29.83       28.70      2.89 o
  15   3  11      129.52      116.73      4.89 o
  17   3  11        3.63        0.51      2.90 o
  19   3  11       38.19       38.87      4.22 o
  21   3  11       41.68       47.72      4.34 o
 -20   4  11       63.55       58.86      7.12 o
 -18   4  11       29.47       20.04      4.66 o
 -16   4  11       84.08       90.54      5.42 o
 -14   4  11       50.25       40.26      4.24 o
 -12   4  11      284.06      298.31      8.01 o
 -10   4  11       69.34       58.01      4.40 o
  -8   4  11      727.24      704.47     11.81 o
  -6   4  11      758.57      809.64     11.97 o
  -4   4  11     1462.11     1494.60     16.00 o
  -2   4  11      288.84      262.36      6.82 o
   0   4  11      263.29      248.83      4.48 o
   2   4  11       62.37       70.56      3.35 o
   4   4  11      144.88      137.46      4.25 o
   6   4  11      507.71      550.07      8.29 o
   8   4  11      269.33      243.34      5.31 o
  10   4  11      150.33      158.97      4.23 o
  12   4  11      106.05      113.91      3.54 o
  14   4  11       89.65      101.80      4.52 o
  16   4  11      107.53      113.96      6.48 o
  18   4  11       90.95       91.61     10.83 o
  20   4  11      195.00      231.79      9.81 o
 -19   5  11      149.45      141.09      9.74 o
 -17   5  11        6.34        0.06      5.00 o
 -15   5  11        5.70        8.26      3.85 o
 -13   5  11       12.80       15.77      3.78 o
 -11   5  11      197.53      237.14      7.72 o
  -9   5  11      172.53      149.84      5.87 o
  -7   5  11      637.28      670.48     11.58 o
  -5   5  11      581.71      589.73      8.67 o
  -3   5  11      241.94      227.23      5.16 o
  -1   5  11      391.82      390.71      6.26 o
   1   5  11      386.39      436.90      8.53 o
   3   5  11      306.31      272.39      6.42 o
   5   5  11      222.41      208.62      5.23 o
   7   5  11       59.21       59.53      3.34 o
   9   5  11       20.57       26.73      2.84 o
  11   5  11      251.33      267.80      6.61 o
  13   5  11      175.00      185.92      5.79 o
  15   5  11       84.11       69.76      4.26 o
  17   5  11       83.04      106.57      6.14 o
 -16   6  11        8.06       -1.66      6.39 o
 -14   6  11        5.10        5.37      5.51 o
 -12   6  11       20.61       14.41      4.00 o
 -10   6  11       80.09       82.22      6.57 o
  -8   6  11       28.15       14.59      3.90 o
  -6   6  11       65.13       60.47      4.74 o
  -4   6  11       91.60       84.97      4.93 o
  -2   6  11       80.70       85.08      4.66 o
   0   6  11       67.12       91.31      5.21 o
   2   6  11      335.05      311.46      8.30 o
   4   6  11       78.94       69.05      3.74 o
   6   6  11        7.78        1.73      2.94 o
   8   6  11       44.68       42.40      4.00 o
  10   6  11        4.82        3.80      3.34 o
  12   6  11       90.57       92.67      4.72 o
  14   6  11      148.31      156.33      9.69 o
  16   6  11       35.52       56.00      5.04 o
 -13   7  11       24.63       25.57      5.74 o
 -11   7  11      130.93      130.92      9.32 o
  -9   7  11      114.88      109.90      7.03 o
  -7   7  11       94.33       94.70      5.35 o
  -5   7  11       76.44       69.53      5.91 o
  -3   7  11       71.13       73.62      5.35 o
  -1   7  11       15.28       13.49      3.73 o
   1   7  11        9.00        4.26      4.02 o
   3   7  11       92.62       85.67      3.69 o
   5   7  11       26.91       41.37      4.73 o
   7   7  11        5.21        5.19      3.49 o
   9   7  11       65.88       71.39      5.03 o
  11   7  11       25.36       17.95      3.81 o
  13   7  11       48.31       63.24      5.12 o
 -10   8  11       41.46       39.25      6.25 o
  -8   8  11      139.01      150.03      8.42 o
  -6   8  11       11.24       14.61      4.32 o
  -4   8  11       37.55       42.63      5.29 o
  -2   8  11       42.19       43.36      4.66 o
   0   8  11        4.16       -2.41      3.95 o
   2   8  11       36.05       31.83      3.37 o
   4   8  11       15.34       12.08      6.19 o
   6   8  11       42.55       56.72      5.26 o
   8   8  11       75.33       90.71      7.02 o
  10   8  11      100.22      117.18      8.09 o
  -1   9  11        0.23        0.66      4.20 o
   1   9  11        5.31       -5.38      5.38 o
 -20   0  12        1.71       -1.29      6.66 o
 -18   0  12       32.01       26.52      6.46 o
 -16   0  12        6.45        7.81      5.39 o
 -14   0  12      568.33      601.60     25.22 o
 -12   0  12       14.76       17.00      5.84 o
 -10   0  12       93.75       83.27      7.59 o
  -8   0  12      154.61      146.20      8.70 o
  -6   0  12      434.56      390.11     12.94 o
  -4   0  12        0.13       -3.82      3.82 o
  -2   0  12       91.45       95.43      5.15 o
   0   0  12       44.51       62.32      6.38 o
   2   0  12       45.82       45.93      4.12 o
   4   0  12        0.05        2.68      3.06 o
   6   0  12        4.68        4.59      3.26 o
   8   0  12       44.60       54.89      4.70 o
  10   0  12       30.72       45.66      4.59 o
  12   0  12      203.31      182.94      8.53 o
  14   0  12      105.54      121.36      7.67 o
  16   0  12       25.22       24.08      6.41 o
  18   0  12        0.19       -3.40      5.19 o
  20   0  12       25.98       22.81     10.19 o
 -21   1  12        9.90       17.14      5.56 o
 -19   1  12       19.47       16.12      4.35 o
 -17   1  12       77.34       72.38      5.68 o
 -15   1  12      108.77      112.62      6.68 o
 -13   1  12       54.15       50.67      4.82 o
 -11   1  12      332.79      322.27      9.04 o
  -9   1  12      294.03      283.60      8.25 o
  -7   1  12      436.46      366.07      8.99 o
  -5   1  12      154.54      158.84      6.04 o
  -3   1  12       62.62       59.27      3.79 o
  -1   1  12      307.77      299.40      8.55 o
   1   1  12       11.00        6.82      2.48 o
   3   1  12       87.43      108.48      3.96 o
   5   1  12        4.14        3.44      2.33 o
   7   1  12      169.86      180.59      4.61 o
   9   1  12      457.25      479.40      8.15 o
  11   1  12       84.59       75.19      4.37 o
  13   1  12      101.16       96.98      5.11 o
  15   1  12       89.90       83.21      5.25 o
  17   1  12       33.35       25.46      3.92 o
  19   1  12       10.54       -0.38      4.23 o
 -20   2  12       66.83       75.85      6.92 o
 -18   2  12       40.76       47.16      5.49 o
 -16   2  12      156.95      149.63      6.93 o
 -14   2  12       96.40      106.71      6.49 o
 -12   2  12      116.39      112.95      6.06 o
 -10   2  12     1208.43     1138.11     17.72 o
  -8   2  12      579.93      533.41     11.01 o
  -6   2  12      172.22      173.92      6.47 o
  -4   2  12      257.83      248.43      6.79 o
  -2   2  12      109.32      107.73      3.82 o
   0   2  12      143.99      146.23      4.80 o
   2   2  12       19.26       22.30      2.85 o
   4   2  12      384.96      398.25      6.89 o
   6   2  12      481.97      432.90      7.56 o
   8   2  12      839.57      829.97     10.56 o
  10   2  12      718.32      735.31     11.64 o
  12   2  12       79.82       80.68      4.42 o
  14   2  12        0.05        5.04      3.39 o
  16   2  12       19.90       32.17      4.40 o
  18   2  12       61.25       66.30      6.94 o
 -19   3  12       47.88       46.82      6.24 o
 -17   3  12        6.77        4.06      4.31 o
 -15   3  12        4.77        8.82      3.88 o
 -13   3  12      160.08      158.19      6.86 o
 -11   3  12       54.05       47.88      4.85 o
  -9   3  12       36.72       31.61      4.25 o
  -7   3  12      202.06      216.11      7.21 o
  -5   3  12      271.57      278.03      7.74 o
  -3   3  12       61.06       46.41      3.84 o
  -1   3  12      236.52      253.94      5.71 o
   1   3  12       29.55       45.54      3.16 o
   3   3  12      234.50      265.55      6.63 o
   5   3  12      718.06      743.43     11.24 o
   7   3  12      269.35      256.01      6.89 o
   9   3  12      148.28      162.99      5.30 o
  11   3  12       26.64       28.32      3.44 o
  13   3  12        8.29       11.69      3.17 o
  15   3  12      100.67       99.64      5.31 o
  17   3  12       68.81       71.34      5.18 o
  19   3  12       25.59       40.57      4.52 o
 -18   4  12        7.14        1.46      6.20 o
 -16   4  12       27.32       27.47      5.95 o
 -14   4  12       29.20       21.21      4.61 o
 -12   4  12      130.91      134.31      6.89 o
 -10   4  12        9.26        9.80      4.09 o
  -8   4  12       32.98       29.11      4.48 o
  -6   4  12      157.89      172.68      6.46 o
  -4   4  12      474.25      493.79      8.91 o
  -2   4  12      170.39      131.78      4.47 o
   0   4  12      239.70      254.21      5.83 o
   2   4  12      521.58      582.96     11.82 o
   4   4  12      100.00       97.89      4.89 o
   6   4  12       12.51       14.17      3.22 o
   8   4  12       17.65       18.70      2.92 o
  10   4  12       47.63       46.70      3.62 o
  12   4  12       79.08       87.07      3.73 o
  14   4  12       12.41       17.63      4.37 o
  16   4  12       16.80       12.74      4.34 o
 -17   5  12       24.60       15.22      7.56 o
 -15   5  12        5.74       -4.68      6.35 o
 -13   5  12       35.82       32.18      6.63 o
 -11   5  12       26.81       28.02      5.13 o
  -9   5  12       53.89       62.87      5.55 o
  -7   5  12      213.54      205.32     10.87 o
  -5   5  12      200.45      190.12      7.49 o
  -3   5  12      254.07      252.49      7.96 o
  -1   5  12      228.06      219.19      7.02 o
   1   5  12      596.09      578.02     11.16 o
   3   5  12       92.70       78.40      5.08 o
   5   5  12      133.34      137.57      5.87 o
   7   5  12       88.06       86.01      4.74 o
   9   5  12        0.64        0.32      2.93 o
  11   5  12       16.05       16.60      3.63 o
  13   5  12       77.63       80.05      5.49 o
  15   5  12      124.49      124.71      6.85 o
 -14   6  12       21.02       20.85      9.59 o
 -12   6  12       69.22       65.25      7.83 o
 -10   6  12       47.47       39.92      6.22 o
  -8   6  12       24.91       38.05      4.95 o
  -6   6  12       56.66       88.37      5.57 o
  -4   6  12      301.39      326.24      9.12 o
  -2   6  12      241.20      245.95     10.44 o
   0   6  12      182.51      176.75      6.83 o
   2   6  12       91.97       85.91      5.99 o
   4   6  12       88.16       91.50      5.68 o
   6   6  12        1.28       -2.82      2.82 o
   8   6  12       13.70       17.04      5.15 o
  10   6  12       13.71       25.90      4.99 o
  12   6  12       57.15       52.16      8.08 o
  14   6  12       31.29       20.85      6.36 o
 -11   7  12       35.49       55.86      8.88 o
  -9   7  12      116.71      123.63      9.33 o
  -7   7  12       18.51       16.64      4.89 o
  -5   7  12       44.04       45.74      5.20 o
  -3   7  12       50.00       58.90      5.66 o
  -1   7  12       32.02       32.26      4.49 o
   1   7  12        5.95        8.77      3.79 o
   3   7  12       21.69       10.88      3.62 o
   5   7  12        2.09       -0.43      4.42 o
   7   7  12       28.26       26.67      5.44 o
   9   7  12       90.06      100.79     18.19 o
  -4   8  12       19.95       29.70      5.57 o
  -2   8  12        3.35       -1.79      4.12 o
   0   8  12      168.81      164.87      9.45 o
   2   8  12       91.41      112.14     10.11 o
   4   8  12       32.97       34.43      6.38 o
 -18   0  13       29.49       35.90      7.98 o
 -16   0  13      262.83      272.72     14.84 o
 -14   0  13       61.90       56.51      7.59 o
 -12   0  13      215.72      189.43     10.41 o
 -10   0  13       34.71       29.45      6.23 o
  -8   0  13       22.03       25.12      5.87 o
  -6   0  13      121.19      113.71      8.10 o
  -4   0  13       23.83       14.86      5.08 o
  -2   0  13        2.52        5.03      4.52 o
   0   0  13      106.53       87.21      6.91 o
   2   0  13       29.15       26.54      4.29 o
   4   0  13        0.77       -2.75      4.24 o
   6   0  13      259.56      264.64      9.42 o
   8   0  13       66.65       48.50      6.12 o
  10   0  13      453.76      484.28     14.44 o
  12   0  13      793.51      833.63     19.70 o
  14   0  13      730.41      773.47     22.98 o
  16   0  13      157.40      182.68     13.03 o
  18   0  13       16.74        8.21      7.64 o
 -17   1  13      137.17      130.74      7.31 o
 -15   1  13       80.22       76.23      5.72 o
 -13   1  13      119.44      121.87      6.36 o
 -11   1  13      105.05       97.55      5.81 o
  -9   1  13      159.64      140.89      6.43 o
  -7   1  13       32.60       17.35      3.93 o
  -5   1  13        8.83        2.99      3.36 o
  -3   1  13       73.58       70.71      4.74 o
  -1   1  13      525.93      528.31     11.36 o
   1   1  13      116.59       88.29      5.06 o
   3   1  13       43.59       36.81      3.24 o
   5   1  13      116.80      128.26      6.42 o
   7   1  13      220.86      247.58      7.70 o
   9   1  13       68.91       69.52      4.86 o
  11   1  13       99.53      102.01      5.33 o
  13   1  13      166.15      179.89      6.97 o
  15   1  13       10.76        3.26      4.30 o
  17   1  13       29.26       39.05      6.01 o
 -18   2  13       69.96       71.99      6.96 o
 -16   2  13       62.00       69.59      6.08 o
 -14   2  13      178.91      179.41      7.88 o
 -12   2  13       63.43       72.07      5.44 o
 -10   2  13       47.68       46.84      4.79 o
  -8   2  13       74.43       66.86      5.16 o
  -6   2  13       29.03       27.48      4.38 o
  -4   2  13      340.16      344.68      8.80 o
  -2   2  13      225.37      205.25      7.47 o
   0   2  13        5.17        7.81      3.34 o
   2   2  13       45.51       58.08      4.04 o
   4   2  13       57.79       81.67      4.36 o
   6   2  13     1004.36     1067.21     15.32 o
   8   2  13      142.66      134.73      5.48 o
  10   2  13       46.59       42.61      4.16 o
  12   2  13       46.74       51.59      4.59 o
  14   2  13      104.85      106.34      6.47 o
  16   2  13       63.59       73.72      5.81 o
 -17   3  13        1.89        3.69      5.14 o
 -15   3  13        5.96       10.24      5.29 o
 -13   3  13       13.20       10.90      4.63 o
 -11   3  13       93.07       72.19      6.27 o
  -9   3  13      424.60      405.06     10.91 o
  -7   3  13      117.17      114.93      5.79 o
  -5   3  13       40.28       44.54      4.43 o
  -3   3  13      307.74      353.71      9.44 o
  -1   3  13      241.10      222.86      6.87 o
   1   3  13       22.42       29.08      3.54 o
   3   3  13      279.45      306.73      8.15 o
   5   3  13       91.60       75.94      4.86 o
   7   3  13      126.17      128.10      6.44 o
   9   3  13       32.34       30.01      3.85 o
  11   3  13        1.76       -0.25      3.10 o
  13   3  13       39.89       34.64      4.46 o
  15   3  13        2.08        1.83      3.93 o
 -16   4  13        8.28       -2.17      5.49 o
 -14   4  13       11.51       17.80      7.59 o
 -12   4  13        6.97        6.97      5.56 o
 -10   4  13       77.53       87.84      8.03 o
  -8   4  13       35.25       40.89      4.98 o
  -6   4  13       24.21       22.73      4.47 o
  -4   4  13      104.91      107.90      8.06 o
  -2   4  13      138.98      122.57      5.81 o
   0   4  13      202.44      185.22      6.45 o
   2   4  13       29.60       27.83      4.77 o
   4   4  13       16.40       21.13      3.69 o
   6   4  13       19.12       18.00      3.88 o
   8   4  13       20.60        5.86      3.05 o
  10   4  13       10.25        7.77      3.30 o
  12   4  13       31.17       40.10      4.92 o
  14   4  13      128.96      145.50      5.93 o
 -13   5  13       13.59        4.92      6.21 o
 -11   5  13       63.25       81.82      7.32 o
  -9   5  13        7.89       13.62      4.62 o
  -7   5  13      102.94      122.86      8.94 o
  -5   5  13       16.23        7.51      4.86 o
  -3   5  13       39.81       34.93      4.56 o
  -1   5  13      156.64      164.31      7.01 o
   1   5  13      184.23      179.29      7.50 o
   3   5  13       26.45       20.51      3.95 o
   5   5  13       18.11       26.31      4.47 o
   7   5  13        4.84       -0.70      3.84 o
   9   5  13       24.57       26.14      4.20 o
  11   5  13       15.87       17.10      4.46 o
  13   5  13       23.21       26.48      5.60 o
 -10   6  13        0.82       -1.23      4.91 o
  -8   6  13       69.40       71.85      7.00 o
  -6   6  13       71.59       77.17      8.19 o
  -4   6  13       69.55       77.85      5.55 o
  -2   6  13      164.53      212.13      8.74 o
   0   6  13       76.30       97.26      6.14 o
   2   6  13       64.09       52.06      5.04 o
   4   6  13        1.41        1.12      3.90 o
   6   6  13       15.01       17.94      5.58 o
   8   6  13       92.77      136.57      9.22 o
  10   6  13      183.31      226.68     12.70 o
  -5   7  13       16.30       11.06      4.96 o
  -3   7  13        8.60        9.76      5.29 o
  -1   7  13      188.24      203.67     12.07 o
   1   7  13      281.51      345.81     13.83 o
   3   7  13      121.76      128.91      7.50 o
   5   7  13       30.96       16.71      9.60 o
 -16   0  14      145.98      154.28     11.91 o
 -14   0  14      130.89      135.03     11.46 o
 -12   0  14        1.37       -4.48      6.44 o
 -10   0  14      106.19       96.74      8.76 o
  -8   0  14      397.00      419.26     14.74 o
  -6   0  14      211.95      177.56      9.86 o
  -4   0  14      358.48      349.55     13.03 o
  -2   0  14       53.98       37.79      7.41 o
   0   0  14       73.54       73.22      8.61 o
   2   0  14       23.41       22.82      5.06 o
   4   0  14        0.98       -4.61      4.61 o
   6   0  14      541.84      601.35     19.43 o
   8   0  14      136.12      145.75      8.87 o
  10   0  14      322.56      284.36     13.38 o
  12   0  14       31.54       35.71      8.93 o
  14   0  14      100.54      110.86     11.36 o
 -15   1  14       53.44       58.43      7.59 o
 -13   1  14      187.92      208.93      9.33 o
 -11   1  14       18.81       20.37      4.66 o
  -9   1  14       66.50       72.17      5.45 o
  -7   1  14      117.99      108.90      6.43 o
  -5   1  14       87.51      101.35      6.75 o
  -3   1  14      247.44      261.26     11.55 o
  -1   1  14      321.59      361.79      9.87 o
   1   1  14       47.52       54.02      5.10 o
   3   1  14       27.57       18.54      3.92 o
   5   1  14      138.54      131.21      6.37 o
   7   1  14      155.11      161.57      6.86 o
   9   1  14      115.71       95.12      5.69 o
  11   1  14       38.02       44.33      5.57 o
  13   1  14      110.77      144.55      8.46 o
  15   1  14       88.33      103.42      7.75 o
 -14   2  14       57.60       61.42      7.20 o
 -12   2  14       11.74        6.64      5.86 o
 -10   2  14       24.21       32.10      5.33 o
  -8   2  14       42.15       55.32      5.40 o
  -6   2  14       18.88       10.71      4.14 o
  -4   2  14       72.74       77.28      6.15 o
  -2   2  14       41.01       44.37      5.21 o
   0   2  14      162.86      179.97      8.91 o
   2   2  14       75.84       78.37      4.49 o
   4   2  14       41.71       39.55      4.53 o
   6   2  14       93.92       95.64      5.69 o
   8   2  14       30.04       27.51      4.26 o
  10   2  14       86.03       96.15      6.05 o
  12   2  14       23.29       21.73      4.91 o
  14   2  14       68.04       76.11      7.01 o
 -13   3  14        0.28        7.73      6.53 o
 -11   3  14       38.10       37.68      6.40 o
  -9   3  14       43.39       46.15      6.31 o
  -7   3  14       15.39       13.84      4.80 o
  -5   3  14       27.32       27.26      5.10 o
  -3   3  14       28.63       22.59      4.85 o
  -1   3  14       17.09       14.24      3.66 o
   1   3  14        1.56       -2.90      2.90 o
   3   3  14       36.88       34.07      3.97 o
   5   3  14       51.86       42.99      4.98 o
   7   3  14       12.86        6.08      3.99 o
   9   3  14       27.42       28.42      4.51 o
  11   3  14        5.65        6.15      4.16 o
  13   3  14        8.09       10.87      4.59 o
 -12   4  14      221.61      269.82     13.13 o
 -10   4  14      151.89      171.62     16.21 o
  -8   4  14       24.60       29.32      5.77 o
  -6   4  14       93.68      118.77      7.99 o
  -4   4  14       47.01       52.70      6.26 o
  -2   4  14        0.99        2.46      3.82 o
   0   4  14      160.56      163.13      7.70 o
   2   4  14       37.99       39.55      4.74 o
   4   4  14       35.73       38.42      5.40 o
   6   4  14       40.70       43.03      4.89 o
   8   4  14        9.18       13.77      3.97 o
  10   4  14       90.65      100.50      6.31 o
  -9   5  14       10.03       14.90      6.18 o
  -7   5  14       15.42       20.01      6.12 o
  -5   5  14       18.30       21.62      5.12 o
  -3   5  14       61.93       71.18      6.41 o
  -1   5  14       25.57       22.97      5.09 o
   1   5  14      115.23      104.54      7.28 o
   3   5  14        3.53       10.34      3.94 o
   5   5  14        1.70       -0.68      5.23 o
   7   5  14        6.16       -0.60      3.89 o
  -4   6  14       11.49       13.21      6.13 o
  -2   6  14        2.57        2.33      6.05 o
   0   6  14       92.29       97.01      9.17 o
   2   6  14       60.13       65.91      5.86 o
 -12   0  15       27.29       25.65      8.04 o
 -10   0  15       72.68       91.20     12.04 o
  -8   0  15        5.76        7.58     13.01 o
  -6   0  15       75.80       71.90     11.32 o
  -4   0  15      739.45      743.84     27.54 o
  -2   0  15      645.74      581.71     33.98 o
   0   0  15      427.76      429.09     21.03 o
   2   0  15       49.72       63.02     10.16 o
   4   0  15        4.15       17.89      7.57 o
   6   0  15       44.62       21.32     11.39 o
   8   0  15        0.58        2.63      9.46 o
  10   0  15       28.98       29.65      8.92 o
 -11   1  15        1.09       -4.52      5.64 o
  -9   1  15       48.49       40.13      6.33 o
  -7   1  15       68.04       61.89      7.66 o
  -5   1  15       78.35       75.99      7.86 o
  -3   1  15        8.87       10.51      6.42 o
  -1   1  15       37.85       31.41      7.33 o
   1   1  15       37.07       41.78      6.11 o
   3   1  15       55.45       62.82      6.71 o
   5   1  15        4.56        7.52      5.63 o
   7   1  15        3.22       -0.88      6.40 o
   9   1  15       35.46       25.36      7.05 o
  11   1  15       33.98       28.30      6.04 o
 -10   2  15       36.15       27.29      6.85 o
  -8   2  15        4.89       -1.45      5.24 o
  -6   2  15       11.75        7.53      5.50 o
  -4   2  15       19.85       21.88      6.00 o
  -2   2  15       49.54       34.75      6.50 o
   0   2  15        8.86        8.19      4.78 o
   2   2  15       44.51       35.49      5.39 o
   4   2  15       43.18       49.68      6.47 o
   6   2  15        3.87        3.07      5.45 o
   8   2  15       45.89       46.48      6.93 o
  10   2  15        6.51       13.59      5.67 o
  -9   3  15       21.04       17.45     10.73 o
  -7   3  15       76.13       91.51      9.84 o
  -5   3  15       47.79       70.25      7.81 o
  -3   3  15       74.91       69.39      6.87 o
  -1   3  15        7.51        5.88      4.87 o
   1   3  15       42.27       59.20      8.39 o
   3   3  15       66.00       63.98      6.10 o
   5   3  15       48.65       51.95     10.14 o
   7   3  15       96.56      108.60      9.16 o
  -6   4  15        7.63       16.24      5.82 o
  -4   4  15        1.78        0.56      4.65 o
  -2   4  15       33.54       33.01      5.82 o
   0   4  15       18.50       21.50      6.06 o
   2   4  15       28.81       32.17      5.55 o
   4   4  15       11.88       -5.06      5.96 o
  -6   0  16       31.57       18.02     12.70 o
  -4   0  16      215.60      208.87     22.74 o
  -2   0  16       59.68       50.68     14.73 o
   0   0  16       15.37       27.69      9.34 o
   2   0  16       71.81       89.57     11.38 o
   4   0  16       39.11       40.79     13.08 o
  -5   1  16        3.27       -6.38      7.40 o
  -3   1  16       97.00      121.31     21.15 o
  -1   1  16       71.88       77.35      9.30 o
   1   1  16       26.53       14.84      5.01 o
   3   1  16       60.75       50.78      9.88 o
  -2   2  16       52.51       54.50      8.50 o
   0   2  16       46.96       40.47      6.53 o
 
